# Supplementary material for: Functional gene-guided enrichment plus in situ microsphere cultivation enables isolation of new crucial ureolytic bacteria from the rumen of cattle
Source: Microbiome. 2023 Apr 15;11:76. doi: 10.1186/s40168-023-01510-4 (PMC10105427; doi:10.1186/s40168-023-01510-4)
Supplement: Supplementary file 2 — Additional file 1: Supplementary Table 1. Summary of genome features of the ureolytic bacterial isolates. [file 40168_2023_1510_MOESM1_ESM.xlsx]

## Sheet: Sheet1
Supplementary Table S1. Summary of the genome fatures of the ureolytic bacterial isolates
Strains	Taxa	ANI (%)	Genome size (Mbp)	Number of genes	Completeness (%)	Contamination (%)	urease gene
S46B6	Pseudomonas stutzeri	97.7	4.16	4030	95.4	1.41	ureA,ureB,ureC,ureD,ureE,ureF,ureG,ureJ
S99	Proteus penneri	99.58	3.94	3442	100	0.54	ureA,ureB,ureC,ureD,ureE,ureF,ureG
S20B2	Klebsiella pneumoniae	99.38	3.92	3855	91.58	2.34	ureA,ureB,ureC,ureD,ureE,ureF,ureG
S26	Klebsiella pneumoniae	98.88	6.67	6273	99.93	6.01	ureA,ureB,ureC,ureD,ureE,ureF,ureG
S32B2	Klebsiella pneumoniae	99.13	4.89	4579	93.2	0.28	ureA,ureB,ureC,ureD,ureE,ureF,ureG
S92.3	Klebsiella pneumoniae	99.12	5.08	4666	100	0.33	ureA,ureB,ureC,ureD,ureE,ureF,ureG
S96	Klebsiella pneumoniae	99.04	5.8	5307	100	1.53	ureA,ureB,ureC,ureD,ureE,ureF,ureG
S97	Klebsiella pneumoniae	98.96	5.85	5356	100	1.17	ureA,ureB,ureC,ureD,ureE,ureF,ureG
S92.1	Enterobacter hormaechei	95.97	4.71	4332	99.77	0.66	ureA,ureB,ureC,ureD,ureE,ureF,ureG,ureJ
S48	Enterobacter cloacae	98.59	5.1	4594	100	1.29	ureA,ureB,ureC,ureD,ureE,ureF,ureG,ureJ
S23.1	Citrobacter koseri	98.85	4.77	4385	99.88	0.81	ureA,ureB,ureC,ureD,ureE,ureF,ureG
S98	Citrobacter koseri	98.84	4.79	4359	99.88	0.37	ureA,ureB,ureC,ureD,ureE,ureF,ureG
S104	Citrobacter farmeri	99.12	5.34	4832	99.97	0.75	ureA,ureB,ureC,ureD,ureE,ureF,ureG
S55.1	Citrobacter amalonaticus	98.97	5.32	5021	99.97	0.06	ureA,ureB,ureC,ureD,ureE,ureF,ureG
S106	Citrobacter amalonaticus	98.97	5.53	5127	99.94	1.46	ureA,ureB,ureC,ureD,ureE,ureF,ureG
S90.1	Paraclostridium bifermentans	98.12	3.53	3390	99.3	1.4	ureA,ureB,ureC,ureD,ureE,ureF,ureG
S8B1	Clostridium butyricum	98.74	4.56	4170	98.39	0	ureA,ureB,ureC,ureD,ureE,ureF,ureG
S11	Clostridium butyricum	97.89	5.11	4300	99.19	6.41	ureA,ureB,ureC,ureD,ureE,ureF,ureG
S28B3	Clostridium butyricum	98.62	4.41	3996	97.58	0	ureA,ureB,ureC,ureD,ureE,ureF,ureG
S52B3	Clostridium butyricum	98.62	3.73	3375	97.58	0	ureA,ureB,ureC,ureD,ureE,ureF,ureG
S86B6	Aliarcobacter butzleri	97.39	1.84	1856	93.7	1.36	ureA,ureB,ureC,ureD,ureF,ureG
S91B9	Aliarcobacter butzleri	97.45	2.08	2119	100	0.41	ureA,ureB,ureC,ureD,ureF,ureG
S92B1	Aliarcobacter butzleri	97.44	2	2041	100	0.41	ureA,ureB,ureC,ureD,ureF,ureG
S41B2	Corynebacterium vitaeruminis	98.18	2.66	2392	99.45	0.22	ureA,ureB,ureC,ureD,ureE,ureF,ureG
S66B2	Corynebacterium vitaeruminis	98.19	2.69	2415	99.45	0.66	ureA,ureB,ureC,ureD,ureE,ureF,ureG
S75B3	Corynebacterium vitaeruminis	98.19	2.54	2318	94.56	0.66	ureA,ureB,ureC,ureD,ureE,ureF,ureG
S78B1	Corynebacterium vitaeruminis	98.15	2.71	2490	98.86	1.37	ureA,ureB,ureC,ureD,ureE,ureF,ureG
S92B2	Corynebacterium vitaeruminis	98.2	2.62	2443	98.08	1.32	ureA,ureB,ureC,ureD,ureE,ureF,ureG
