# Supplementary material for: Functional gene-guided enrichment plus in situ microsphere cultivation enables isolation of new crucial ureolytic bacteria from the rumen of cattle
Source: Microbiome. 2023 Apr 15;11:76. doi: 10.1186/s40168-023-01510-4 (PMC10105427; doi:10.1186/s40168-023-01510-4)
Supplement: Supplementary file 3 — Additional file 2: Supplementary Table 2. All ruminal ureolytic bacteria that have been reported in the literature. [file 40168_2023_1510_MOESM2_ESM.xlsx]

## Sheet: Sheet1
Supplementary Table S2. Ureolytic bacteria that have been reported in the literature
NO	Species or strain	Number of strains	Culture collection #	References	Urease gene	Urease activity
1	Corynebacterium vitaeruminis		DSM 20294	Seshadri et al. 2018	Yes	Yes
2	Ruminococcus albus*	7	DSM 20455	Seshadri et al. 2018	Yes	Yes
3	Selenomonas bovis	WG	DSM 23594	Seshadri et al. 2018	Yes	Yes
4	Acinetobacter sp.	HR7		Seshadri et al. 2018	Yes
5	Bacillus sp.	MB2021		Seshadri et al. 2018	Yes
6	Cellulomonas sp.	KH9		Seshadri et al. 2018	Yes
7	Corynebacterium vitaeruminis	Ga6A13		Seshadri et al. 2018	Yes
8	Desulfovibrio legallii	KHC7		Seshadri et al. 2018	Yes
9	Prauserella rugosa		DSM 43194	Seshadri et al. 2018	Yes
10	Pseudochrobactrum sp.	AO18b		Seshadri et al. 2018	Yes
11	Ruminococcus albus*	8		Seshadri et al. 2018	Yes	Yes
12	Staphylococcus epidermidis	AG42		Seshadri et al. 2018	Yes
13	Succinivibrio dextrinosolvens	22B		Seshadri et al. 2018	Yes	Yes
14	Treponema bryantii	B25		Seshadri et al. 2018	Yes
15	Aliarcobacter butzleri			This study	Yes	Yes
16	Citrobacter amalonaticus			This study	Yes	Yes
17	Citrobacter farmeri			This study	Yes	Yes
18	Citrobacter koseri			This study	Yes	Yes
19	Clostridium butyricum			This study	Yes	Yes
20	Corynebacterium vitaeruminis			This study	Yes	Yes
21	Enterobacter cloacae			This study	Yes	Yes
22	Enterobacter hormaechei			This study	Yes	Yes
23	Klebsiella pneumoniae			This study	Yes	Yes
24	Paraclostridium bifermentans			This study	Yes	Yes
25	Proteus penneri			This study	Yes	Yes
26	Pseudomonas stutzeri			This study	Yes	Yes
27	Klebsiella aerogenes			Cook et al. 1976	Yes	Yes
28	Lactobacillus casei			Cook et al. 1976	Yes	Yes
29	Staphylococcus faecium			Cook et al. 1976	Yes	Yes
30	Howardella ureilytica			Cook et al. 2007	Yes	Yes
31	Lactobacillus bifidus			Gibbons et al. 1958	Yes	Yes
32	Selenomonas ruminantium			John et al. 1974; Lauková te al. 1994	Yes	Yes
33	Enterococcus faecalis			Lauková te al. 1994	Yes	Yes
34	Succinivibrio dextrinosolvens			Samson et al. 2020; Wozny et al. 1977	Yes	Yes
35	Anaerobic lactobacillus			Slyter et al. 1968	Yes	Yes
36	Bacteroides sp.			Slyter et al. 1968	Yes	Yes
37	Propionibacterium			Slyter et al. 1968	Yes	Yes
38	Ruminococcus sp.			Slyter et al. 1968	Yes	Yes
39	Streptococcus bovis			Slyter et al. 1968	Yes	Yes
40	Micrococcus varians			Van et al. 1975	Yes	Yes
41	Staphylococcus saprophyticus			Van et al. 1975	Yes	Yes
42	Bacteroides ruminicola			Wozny et al. 1977	Yes	Yes
43	Bifidobacterium sp.			Wozny et al. 1977	Yes	Yes
44	Butyrivibrio sp.			Wozny et al. 1977	Yes	Yes
45	Peptostreptococcus productus			Wozny et al. 1977	Yes	Yes
46	Ruminococcus bromii			Wozny et al. 1977	Yes	Yes
47	Treponema sp.			Wozny et al. 1977	Yes	Yes
