# Supplementary material for: Functional gene-guided enrichment plus in situ microsphere cultivation enables isolation of new crucial ureolytic bacteria from the rumen of cattle
Source: Microbiome. 2023 Apr 15;11:76. doi: 10.1186/s40168-023-01510-4 (PMC10105427; doi:10.1186/s40168-023-01510-4)
Supplement: Supplementary file 4 — Additional file 3: Supplementary Table 3. The major GH families identified in each isolate. [file 40168_2023_1510_MOESM3_ESM.xlsx]

## Sheet: Sheet1
Supplementary Table S3 The major GH families identified in each isolates genome
Strain	Species	GH family	Enzyme
S91B9	Aliarcobacter butzleri	GH3	Oligosaccharide degrading enzymes
S92B1	Aliarcobacter butzleri	GH3	Oligosaccharide degrading enzymes
S106	Citrobacter amalonaticus	GH1, GH13, GH2, GH3, GH38, GH43, GH5, GH8	Oligosaccharide degrading enzymes, amylase, Cellulases, Endo-hemicellulases
S55.1	Citrobacter amalonaticus	GH1, GH13, GH2, GH3, GH38, GH43, GH5, GH8	Oligosaccharide degrading enzymes, amylase Cellulases, Endo-hemicellulases
S104	Citrobacter farmeri	GH1, GH13, GH2, GH28, GH3, GH5, GH8	Oligosaccharide degrading enzymes, amylase, Endo-hemicellulases, Cellulases
S23.1	Citrobacter koseri	GH1, GH13, GH2, GH3, GH38, GH43, GH5, GH8	Oligosaccharide degrading enzymes, amylase, Cellulases, Endo-hemicellulases
S98	Citrobacter koseri	GH1, GH13, GH2, GH3, GH38, GH43, GH5, GH8	Oligosaccharide degrading enzymes, amylase,Cellulases, Endo-hemicellulases
S11	Clostridium butyricum	GH1, GH12, GH126, GH13, GH16, GH2, GH28, GH3, GH42, GH43, GH5, GH53, GH74	Oligosaccharide degrading enzymes, Endo-hemicellulases, amylase, Xyloglucanases, Cellulases
S28B3	Clostridium butyricum	GH1, GH126, GH13, GH16, GH2, GH26, GH28, GH38, GH39, GH42, GH5, GH53	Oligosaccharide degrading enzymes, amylase, Xyloglucanases, Endo-hemicellulases,Cellulases
S52B3	Clostridium butyricum	GH1, GH126, GH13, GH16, GH2, GH26, GH28, GH39, GH42, GH5, GH53	Oligosaccharide degrading enzymes, amylase, Xyloglucanases, Endo-hemicellulases, Cellulases
S8B1	Clostridium butyricum	GH1, GH126, GH13, GH16, GH2, GH26, GH28, GH3, GH42, GH43, GH5, GH53, GH74	Oligosaccharide degrading enzymes, amylase, Xyloglucanases,Endo-hemicellulases, Cellulases
S41B2	Corynebacterium vitaeruminis	GH1, GH13, GH3	Oligosaccharide degrading enzymes, amylase
S66B2	Corynebacterium vitaeruminis	GH1, GH13, GH3	Oligosaccharide degrading enzymes, amylase
S75B3	Corynebacterium vitaeruminis	GH1, GH13, GH3	Oligosaccharide degrading enzymes, amylase
S78B1	Corynebacterium vitaeruminis	GH1, GH13, GH3	Oligosaccharide degrading enzymes, amylase
S92B2	Corynebacterium vitaeruminis	GH1, GH13, GH3	Oligosaccharide degrading enzymes, amylase
S48	Enterobacter cloacae	GH1, GH13, GH2, GH3, GH38, GH42, GH43, GH5, GH53, GH8	Oligosaccharide degrading enzymes, amylase,Cellulases, Endo-hemicellulases
S92.1	Enterobacter hormaechei	GH1, GH13, GH2, GH28, GH3, GH38, GH43, GH5, GH8	Oligosaccharide degrading enzymes, amylase,Endo-hemicellulases, Cellulases
S20B2	Klebsiella pneumoniae	GH1, GH13, GH3, GH42, GH43, GH5, GH53, GH78, GH8	Oligosaccharide degrading enzymes, amylase, Cellulases, Endo-hemicellulases, Debranching enzymes
S26	Klebsiella pneumoniae	GH1, GH13, GH2, GH3, GH39, GH42, GH43, GH5, GH53, GH78	Oligosaccharide degrading enzymes, amylase, Cellulases, Endo-hemicellulases, Debranching enzymes
S32B2	Klebsiella pneumoniae	GH1, GH13, GH2, GH3, GH42, GH43, GH5, GH53, GH78, GH8	Oligosaccharide degrading enzymes, amylase, Cellulases, Endo-hemicellulases, Debranching enzymes
S92.3	Klebsiella pneumoniae	GH1, GH13, GH2, GH3, GH39, GH42, GH43, GH5, GH53, GH78, GH8	Oligosaccharide degrading enzymes, amylase,Cellulases, Endo-hemicellulases, Debranching enzymes
S96	Klebsiella pneumoniae	GH1, GH13, GH2, GH3, GH39, GH42, GH43, GH5, GH53, GH78, GH8	Oligosaccharide degrading enzymes, amylase, Cellulases, Endo-hemicellulases, Debranching enzymes
S97	Klebsiella pneumoniae	GH1, GH13, GH2, GH3, GH39, GH42, GH43, GH5, GH53, GH78	Oligosaccharide degrading enzymes, amylase,Cellulases, Endo-hemicellulases, Debranching enzymes
S90.1	Paraclostridium bifermentans	GH1, GH13, GH2, GH3, GH38, GH39	Oligosaccharide degrading enzymes, amylase
S99	Proteus penneri	GH13, GH3	amylase, Oligosaccharide degrading enzymes
S46B6	Pseudomonas stutzeri	GH1, GH13, GH3, GH39, GH5	Oligosaccharide degrading enzymes, amylase, Cellulases
