# Supplementary material for: Functional gene-guided enrichment plus in situ microsphere cultivation enables isolation of new crucial ureolytic bacteria from the rumen of cattle
Source: Microbiome. 2023 Apr 15;11:76. doi: 10.1186/s40168-023-01510-4 (PMC10105427; doi:10.1186/s40168-023-01510-4)
Supplement: Supplementary file 5 — Additional file 4: Supplementary Table 4. The similarity of UreC amino acid sequences of the isolates with urease gene cluster type I. [file 40168_2023_1510_MOESM4_ESM.xlsx]

## Sheet: Sheet1
Supplementary Table S4. The identity of ureC ammonia acid sequence which belong to urease gene cluster type Ⅰ
	S98	S104	S23.1	S96	S97	S26	S92.3	S20B2	S32B2	S106	S55.1	S99
S98	ID	0.945	1	0.917	0.915	0.917	0.917	0.917	0.917	0.943	0.943	0.724
S104	0.945	ID	0.945	0.915	0.913	0.915	0.915	0.915	0.915	0.982	0.982	0.73
S23.1	1	0.945	ID	0.917	0.915	0.917	0.917	0.917	0.917	0.943	0.943	0.724
S96	0.917	0.915	0.917	ID	0.996	1	1	1	1	0.911	0.911	0.726
S97	0.915	0.913	0.915	0.996	ID	0.996	0.996	0.996	0.996	0.91	0.91	0.723
S26	0.917	0.915	0.917	1	0.996	ID	1	1	1	0.911	0.911	0.726
S92.3	0.917	0.915	0.917	1	0.996	1	ID	1	1	0.911	0.911	0.726
S20B2	0.917	0.915	0.917	1	0.996	1	1	ID	1	0.911	0.911	0.726
S32B2	0.917	0.915	0.917	1	0.996	1	1	1	ID	0.911	0.911	0.726
S106	0.943	0.982	0.943	0.911	0.91	0.911	0.911	0.911	0.911	ID	1	0.73
S55.1	0.943	0.982	0.943	0.911	0.91	0.911	0.911	0.911	0.911	1	ID	0.73
S99	0.724	0.73	0.724	0.726	0.723	0.726	0.726	0.726	0.726	0.73	0.73	ID
