# Supplementary material for: Functional gene-guided enrichment plus in situ microsphere cultivation enables isolation of new crucial ureolytic bacteria from the rumen of cattle
Source: Microbiome. 2023 Apr 15;11:76. doi: 10.1186/s40168-023-01510-4 (PMC10105427; doi:10.1186/s40168-023-01510-4)
Supplement: Supplementary file 6 — Additional file 5: Supplementary Table 5. The ureolytic bacteria whose genome were used for pan-genome analysis. [file 40168_2023_1510_MOESM5_ESM.xlsx]

## Sheet: Aliarcobacter butzleri
Supplementary Table S3. Ureolytic bacteria that have been genome sequenced - Aliarcobacter butzleri
Strain	BioSample	BioProject	Assembly	Level	Size (Mb)	GC%	Replicons	WGS	Scaffolds	CDS	Release Date	GenBank FTP	RefSeq FTP
	SAMD00060980	PRJDA61719	GCA_000284355.1	Complete	2.25667	27.1	chromosome:NC_017187.1/AP012047.1		1	2158	2011-09-02T23:07:00Z	ftp://ftp.ncbi.nlm.nih.gov/genomes/all/GCA/000/284/355/GCA_000284355.1_ASM28435v1	ftp://ftp.ncbi.nlm.nih.gov/genomes/all/GCF/000/284/355/GCF_000284355.1_ASM28435v1
NCTC 12481	SAMEA4475700	PRJEB6403	GCA_900187115.1	Complete	2.34761	27.1	chromosome 1:NZ_LT906455.1/LT906455.1		1	2264	2017-08-15T00:00:00Z	ftp://ftp.ncbi.nlm.nih.gov/genomes/all/GCA/900/187/115/GCA_900187115.1_51699_F01	ftp://ftp.ncbi.nlm.nih.gov/genomes/all/GCF/900/187/115/GCF_900187115.1_51699_F01
RM4018	SAMN02604276	PRJNA16319	GCA_000014025.1	Complete	2.34125	27	chromosome:NC_009850.1/CP000361.1		1	2263	2007-09-27T00:00:00Z	ftp://ftp.ncbi.nlm.nih.gov/genomes/all/GCA/000/014/025/GCA_000014025.1_ASM1402v1	ftp://ftp.ncbi.nlm.nih.gov/genomes/all/GCF/000/014/025/GCF_000014025.1_ASM1402v1
ED-1	SAMN12228411	PRJNA553057	GCA_007005625.1	Complete	2.1969	27.2	chromosome:NZ_CP041386.1/CP041386.1		1	2121	2019-07-16T00:00:00Z	ftp://ftp.ncbi.nlm.nih.gov/genomes/all/GCA/007/005/625/GCA_007005625.1_ASM700562v1	ftp://ftp.ncbi.nlm.nih.gov/genomes/all/GCF/007/005/625/GCF_007005625.1_ASM700562v1
JV22	SAMN00210774	PRJNA543187	GCA_005886055.1	Complete	2.29784	27	chromosome:NZ_CP040507.1/CP040507.1		1	2235	2019-05-29T00:00:00Z	ftp://ftp.ncbi.nlm.nih.gov/genomes/all/GCA/005/886/055/GCA_005886055.1_ASM588605v1	ftp://ftp.ncbi.nlm.nih.gov/genomes/all/GCF/005/886/055/GCF_005886055.1_ASM588605v1
7h1h	SAMN02604193	PRJNA67167	GCA_000215345.3	Complete	2.25323	27.1	chromosome:NC_021878.1/CP006615.1		1	2198	2013-07-24T00:00:00Z	ftp://ftp.ncbi.nlm.nih.gov/genomes/all/GCA/000/215/345/GCA_000215345.3_ASM21534v3	ftp://ftp.ncbi.nlm.nih.gov/genomes/all/GCF/000/215/345/GCF_000215345.2_ASM21534v3
55	SAMN09982548	PRJNA489574	GCA_004283125.1	Contig	2.3302	26.8		QXMK01	47	2331	2019-02-20T00:00:00Z	ftp://ftp.ncbi.nlm.nih.gov/genomes/all/GCA/004/283/125/GCA_004283125.1_ASM428312v1	ftp://ftp.ncbi.nlm.nih.gov/genomes/all/GCF/004/283/125/GCF_004283125.1_ASM428312v1
JCM 31724	SAMD00245329	PRJDB10510	GCA_014648215.1	Contig	2.30766	26.9		BMQR01	25	2257	2020-09-11T00:00:00Z	ftp://ftp.ncbi.nlm.nih.gov/genomes/all/GCA/014/648/215/GCA_014648215.1_ASM1464821v1	ftp://ftp.ncbi.nlm.nih.gov/genomes/all/GCF/014/648/215/GCF_014648215.1_ASM1464821v1
39_O	SAMN10081234	PRJNA491636	GCA_015595065.1	Contig	2.26698	26.9		QYZV01	70	2175	2020-11-18T00:00:00Z	ftp://ftp.ncbi.nlm.nih.gov/genomes/all/GCA/015/595/065/GCA_015595065.1_ASM1559506v1	ftp://ftp.ncbi.nlm.nih.gov/genomes/all/GCF/015/595/065/GCF_015595065.1_ASM1559506v1
17-1168	SAMN09829897	PRJNA464281	GCA_003730245.1	Contig	2.17803	26.9		QVQX01	32	2135	2018-11-15T00:00:00Z	ftp://ftp.ncbi.nlm.nih.gov/genomes/all/GCA/003/730/245/GCA_003730245.1_ASM373024v1	ftp://ftp.ncbi.nlm.nih.gov/genomes/all/GCF/003/730/245/GCF_003730245.1_ASM373024v1
Ab_1426_2003	SAMEA5956913	PRJEB34441	GCA_902500485.1	Contig	2.27525	26.8		CABVQW01	46	2245	2019-10-14T00:00:00Z	ftp://ftp.ncbi.nlm.nih.gov/genomes/all/GCA/902/500/485/GCA_902500485.1_Ab_1426_2003	ftp://ftp.ncbi.nlm.nih.gov/genomes/all/GCF/902/500/485/GCF_902500485.1_Ab_1426_2003
6V	SAMN09983781	PRJNA489609	GCA_004283115.1	Contig	2.30366	26.8		QXNB01	61	2263	2019-02-20T00:00:00Z	ftp://ftp.ncbi.nlm.nih.gov/genomes/all/GCA/004/283/115/GCA_004283115.1_ASM428311v1	ftp://ftp.ncbi.nlm.nih.gov/genomes/all/GCF/004/283/115/GCF_004283115.1_ASM428311v1
Ab_CR891	SAMEA5956928	PRJEB34441	GCA_902500655.1	Contig	2.13577	27		CABVRM01	54	2123	2019-10-14T00:00:00Z	ftp://ftp.ncbi.nlm.nih.gov/genomes/all/GCA/902/500/655/GCA_902500655.1_Ab_CR891	ftp://ftp.ncbi.nlm.nih.gov/genomes/all/GCF/902/500/655/GCF_902500655.1_Ab_CR891
Ab_CR1143	SAMEA5956922	PRJEB34441	GCA_902500645.1	Contig	2.25461	26.9		CABVRJ01	57	2256	2019-10-14T00:00:00Z	ftp://ftp.ncbi.nlm.nih.gov/genomes/all/GCA/902/500/645/GCA_902500645.1_Ab_CR1143	ftp://ftp.ncbi.nlm.nih.gov/genomes/all/GCF/902/500/645/GCF_902500645.1_Ab_CR1143
34_O	SAMN10081161	PRJNA491635	GCA_015595045.1	Contig	2.15396	26.9		QYZU01	81	2106	2020-11-18T00:00:00Z	ftp://ftp.ncbi.nlm.nih.gov/genomes/all/GCA/015/595/045/GCA_015595045.1_ASM1559504v1	ftp://ftp.ncbi.nlm.nih.gov/genomes/all/GCF/015/595/045/GCF_015595045.1_ASM1559504v1
Ab_DQ20dA1	SAMEA5956930	PRJEB34441	GCA_902500675.1	Contig	2.32565	26.8		CABVRK01	65	2278	2019-10-14T00:00:00Z	ftp://ftp.ncbi.nlm.nih.gov/genomes/all/GCA/902/500/675/GCA_902500675.1_Ab_DQ20dA1	ftp://ftp.ncbi.nlm.nih.gov/genomes/all/GCF/902/500/675/GCF_902500675.1_Ab_DQ20dA1
MGYG-HGUT-02364	SAMEA5851868	PRJEB33885	GCA_902386335.1	Contig	2.23366	27		CABMIP01	62	2223	2019-08-15T00:00:00Z	ftp://ftp.ncbi.nlm.nih.gov/genomes/all/GCA/902/386/335/GCA_902386335.1_UHGG_MGYG-HGUT-02364	ftp://ftp.ncbi.nlm.nih.gov/genomes/all/GCF/902/386/335/GCF_902386335.1_UHGG_MGYG-HGUT-02364
Ab_2211	SAMEA5956915	PRJEB34441	GCA_902500565.1	Contig	2.35143	26.8		CABVRG01	79	2287	2019-10-14T00:00:00Z	ftp://ftp.ncbi.nlm.nih.gov/genomes/all/GCA/902/500/565/GCA_902500565.1_Ab_2211	ftp://ftp.ncbi.nlm.nih.gov/genomes/all/GCF/902/500/565/GCF_902500565.1_Ab_2211
Ab_CR424	SAMEA5956923	PRJEB34441	GCA_902500605.1	Contig	2.23442	26.9		CABVRA01	70	2177	2019-10-14T00:00:00Z	ftp://ftp.ncbi.nlm.nih.gov/genomes/all/GCA/902/500/605/GCA_902500605.1_Ab_CR424	ftp://ftp.ncbi.nlm.nih.gov/genomes/all/GCF/902/500/605/GCF_902500605.1_Ab_CR424
Ab_CR604	SAMEA5956926	PRJEB34441	GCA_902500635.1	Contig	2.12532	27.1		CABVRI01	74	2095	2019-10-14T00:00:00Z	ftp://ftp.ncbi.nlm.nih.gov/genomes/all/GCA/902/500/635/GCA_902500635.1_Ab_CR604	ftp://ftp.ncbi.nlm.nih.gov/genomes/all/GCF/902/500/635/GCF_902500635.1_Ab_CR604
Ab_CR641	SAMEA5956927	PRJEB34441	GCA_902500475.1	Contig	2.14985	27		CABVQX01	54	2122	2019-10-14T00:00:00Z	ftp://ftp.ncbi.nlm.nih.gov/genomes/all/GCA/902/500/475/GCA_902500475.1_Ab_CR641	ftp://ftp.ncbi.nlm.nih.gov/genomes/all/GCF/902/500/475/GCF_902500475.1_Ab_CR641
Ab_4511	SAMEA5956920	PRJEB34441	GCA_902500435.1	Contig	2.27421	27.1		CABVQY01	108	2279	2019-10-14T00:00:00Z	ftp://ftp.ncbi.nlm.nih.gov/genomes/all/GCA/902/500/435/GCA_902500435.1_Ab_4511	ftp://ftp.ncbi.nlm.nih.gov/genomes/all/GCF/902/500/435/GCF_902500435.1_Ab_4511
Ab_CR461	SAMEA5956924	PRJEB34441	GCA_902500585.1	Contig	2.27419	26.8		CABVRF01	84	2264	2019-10-14T00:00:00Z	ftp://ftp.ncbi.nlm.nih.gov/genomes/all/GCA/902/500/585/GCA_902500585.1_Ab_CR461	ftp://ftp.ncbi.nlm.nih.gov/genomes/all/GCF/902/500/585/GCF_902500585.1_Ab_CR461
RMI	SAMN15143482	PRJNA637480	GCA_013363865.1	Contig	2.37992	26.8		JABWGM01	96	2336	2020-06-20T00:00:00Z	ftp://ftp.ncbi.nlm.nih.gov/genomes/all/GCA/013/363/865/GCA_013363865.1_ASM1336386v1	ftp://ftp.ncbi.nlm.nih.gov/genomes/all/GCF/013/363/865/GCF_013363865.1_ASM1336386v1
RMIII	SAMN15143483	PRJNA637480	GCA_013363855.1	Contig	2.34795	26.9		JABWGL01	91	2319	2020-06-20T00:00:00Z	ftp://ftp.ncbi.nlm.nih.gov/genomes/all/GCA/013/363/855/GCA_013363855.1_ASM1336385v1	ftp://ftp.ncbi.nlm.nih.gov/genomes/all/GCF/013/363/855/GCF_013363855.1_ASM1336385v1
16CS0821-2	SAMN12886737	PRJNA575341	GCA_009761305.1	Contig	2.1219	27		WCIY01	52	2116	2019-12-17T00:00:00Z	ftp://ftp.ncbi.nlm.nih.gov/genomes/all/GCA/009/761/305/GCA_009761305.1_ASM976130v1	ftp://ftp.ncbi.nlm.nih.gov/genomes/all/GCF/009/761/305/GCF_009761305.1_ASM976130v1
Ab_CR1132	SAMEA5956921	PRJEB34441	GCA_902500685.1	Contig	2.43384	26.7		CABVRN01	65	2488	2019-10-14T00:00:00Z	ftp://ftp.ncbi.nlm.nih.gov/genomes/all/GCA/902/500/685/GCA_902500685.1_Ab_CR1132	ftp://ftp.ncbi.nlm.nih.gov/genomes/all/GCF/902/500/685/GCF_902500685.1_Ab_CR1132
Ab_DQ31A1	SAMEA5956931	PRJEB34441	GCA_902500965.1	Contig	2.32307	26.8		CABVSN01	76	2279	2019-10-14T00:00:00Z	ftp://ftp.ncbi.nlm.nih.gov/genomes/all/GCA/902/500/965/GCA_902500965.1_Ab_DQ31A1	ftp://ftp.ncbi.nlm.nih.gov/genomes/all/GCF/902/500/965/GCF_902500965.1_Ab_DQ31A1
Ab_A103	SAMEA5956934	PRJEB34441	GCA_902500575.1	Contig	2.06897	27.1		CABVRC01	65	2066	2019-10-14T00:00:00Z	ftp://ftp.ncbi.nlm.nih.gov/genomes/all/GCA/902/500/575/GCA_902500575.1_Ab_A103	ftp://ftp.ncbi.nlm.nih.gov/genomes/all/GCF/902/500/575/GCF_902500575.1_Ab_A103
Ab_1711	SAMEA5956914	PRJEB34441	GCA_902500595.1	Contig	2.25002	27.1		CABVRB01	95	2216	2019-10-14T00:00:00Z	ftp://ftp.ncbi.nlm.nih.gov/genomes/all/GCA/902/500/595/GCA_902500595.1_Ab_1711	ftp://ftp.ncbi.nlm.nih.gov/genomes/all/GCF/902/500/595/GCF_902500595.1_Ab_1711
16CS0817-2	SAMN12886735	PRJNA575341	GCA_009761295.1	Contig	2.43243	27		WCIX01	88	2445	2019-12-17T00:00:00Z	ftp://ftp.ncbi.nlm.nih.gov/genomes/all/GCA/009/761/295/GCA_009761295.1_ASM976129v1	ftp://ftp.ncbi.nlm.nih.gov/genomes/all/GCF/009/761/295/GCF_009761295.1_ASM976129v1
Ab_3711	SAMEA5956917	PRJEB34441	GCA_902500815.1	Contig	2.11678	26.8		CABVRY01	71	2139	2019-10-14T00:00:00Z	ftp://ftp.ncbi.nlm.nih.gov/genomes/all/GCA/902/500/815/GCA_902500815.1_Ab_3711	ftp://ftp.ncbi.nlm.nih.gov/genomes/all/GCF/902/500/815/GCF_902500815.1_Ab_3711
Ab_CR502	SAMEA5956925	PRJEB34441	GCA_902500495.1	Contig	2.21944	26.9		CABVRE01	104	2183	2019-10-14T00:00:00Z	ftp://ftp.ncbi.nlm.nih.gov/genomes/all/GCA/902/500/495/GCA_902500495.1_Ab_CR502	ftp://ftp.ncbi.nlm.nih.gov/genomes/all/GCF/902/500/495/GCF_902500495.1_Ab_CR502
Ab_2811	SAMEA5956916	PRJEB34441	GCA_902500545.1	Contig	2.10663	27.1		CABVRD01	95	2081	2019-10-14T00:00:00Z	ftp://ftp.ncbi.nlm.nih.gov/genomes/all/GCA/902/500/545/GCA_902500545.1_Ab_2811	ftp://ftp.ncbi.nlm.nih.gov/genomes/all/GCF/902/500/545/GCF_902500545.1_Ab_2811
Ab_4211	SAMEA5956919	PRJEB34441	GCA_902500445.1	Contig	2.22738	27		CABVQV01	113	2223	2019-10-14T00:00:00Z	ftp://ftp.ncbi.nlm.nih.gov/genomes/all/GCA/902/500/445/GCA_902500445.1_Ab_4211	ftp://ftp.ncbi.nlm.nih.gov/genomes/all/GCF/902/500/445/GCF_902500445.1_Ab_4211
Ab_A111	SAMEA5956935	PRJEB34441	GCA_902500465.1	Contig	2.10218	27.1		CABVQZ01	102	2086	2019-10-14T00:00:00Z	ftp://ftp.ncbi.nlm.nih.gov/genomes/all/GCA/902/500/465/GCA_902500465.1_Ab_A111	ftp://ftp.ncbi.nlm.nih.gov/genomes/all/GCF/902/500/465/GCF_902500465.1_Ab_A111
Ab_CR892	SAMEA5956929	PRJEB34441	GCA_902500665.1	Contig	2.27705	26.9		CABVRL01	119	2261	2019-10-14T00:00:00Z	ftp://ftp.ncbi.nlm.nih.gov/genomes/all/GCA/902/500/665/GCA_902500665.1_Ab_CR892	ftp://ftp.ncbi.nlm.nih.gov/genomes/all/GCF/902/500/665/GCF_902500665.1_Ab_CR892
Ab_DQ40A1	SAMEA5956932	PRJEB34441	GCA_902500765.1	Contig	2.32301	26.9		CABVRU01	303	2414	2019-10-14T00:00:00Z	ftp://ftp.ncbi.nlm.nih.gov/genomes/all/GCA/902/500/765/GCA_902500765.1_Ab_DQ40A1	ftp://ftp.ncbi.nlm.nih.gov/genomes/all/GCF/902/500/765/GCF_902500765.1_Ab_DQ40A1
L352	SAMN02581420	PRJNA233527	GCA_001010675.1	Contig	2.23366	27		JAIT01	62	2224	2015-05-19T00:00:00Z	ftp://ftp.ncbi.nlm.nih.gov/genomes/all/GCA/001/010/675/GCA_001010675.1_A.butzleri_L352_1.0	ftp://ftp.ncbi.nlm.nih.gov/genomes/all/GCF/001/010/675/GCF_001010675.1_A.butzleri_L352_1.0
L349	SAMN02581417	PRJNA233527	GCA_001010605.1	Scaffold	2.27793	27		JAIR01	72	2248	2015-05-19T00:00:00Z	ftp://ftp.ncbi.nlm.nih.gov/genomes/all/GCA/001/010/605/GCA_001010605.1_A.butzleri_L349_1.0	ftp://ftp.ncbi.nlm.nih.gov/genomes/all/GCF/001/010/605/GCF_001010605.1_A.butzleri_L349_1.0
L351	SAMN02581419	PRJNA233527	GCA_001010615.1	Scaffold	2.29024	27		JAIS01	95	2217	2015-05-19T00:00:00Z	ftp://ftp.ncbi.nlm.nih.gov/genomes/all/GCA/001/010/615/GCA_001010615.1_A.butzleri_L351_1.0	ftp://ftp.ncbi.nlm.nih.gov/genomes/all/GCF/001/010/615/GCF_001010615.1_A.butzleri_L351_1.0
L355	SAMN02581423	PRJNA233527	GCA_001010715.1	Scaffold	2.22091	27.1		JAIW01	71	2174	2015-05-19T00:00:00Z	ftp://ftp.ncbi.nlm.nih.gov/genomes/all/GCA/001/010/715/GCA_001010715.1_A.butzleri_L355_1.0	ftp://ftp.ncbi.nlm.nih.gov/genomes/all/GCF/001/010/715/GCF_001010715.1_A.butzleri_L355_1.0
L350	SAMN02581418	PRJNA233527	GCA_001010665.1	Scaffold	2.28547	26.9		JAIX01	90	2216	2015-05-19T00:00:00Z	ftp://ftp.ncbi.nlm.nih.gov/genomes/all/GCA/001/010/665/GCA_001010665.1_A.butzleri_L350_1.0	ftp://ftp.ncbi.nlm.nih.gov/genomes/all/GCF/001/010/665/GCF_001010665.1_A.butzleri_L350_1.0
JV22	SAMN00210774	PRJNA53195	GCA_000185325.1	Scaffold	2.30273	27.3		AEPT01	22	2258	2010-12-27T00:00:00Z	ftp://ftp.ncbi.nlm.nih.gov/genomes/all/GCA/000/185/325/GCA_000185325.1_ASM18532v1	ftp://ftp.ncbi.nlm.nih.gov/genomes/all/GCF/000/185/325/GCF_000185325.1_ASM18532v1
L353	SAMN02581421	PRJNA233527	GCA_001010695.1	Scaffold	2.14804	26.9		JAIU01	67	2160	2015-05-19T00:00:00Z	ftp://ftp.ncbi.nlm.nih.gov/genomes/all/GCA/001/010/695/GCA_001010695.1_A.butzleri_L353_1.0	ftp://ftp.ncbi.nlm.nih.gov/genomes/all/GCF/001/010/695/GCF_001010695.1_A.butzleri_L353_1.0
L354	SAMN02581422	PRJNA233527	GCA_001010595.1	Scaffold	2.22179	26.9		JAIV01	91	2205	2015-05-19T00:00:00Z	ftp://ftp.ncbi.nlm.nih.gov/genomes/all/GCA/001/010/595/GCA_001010595.1_A.butzleri_L354_1.0	ftp://ftp.ncbi.nlm.nih.gov/genomes/all/GCF/001/010/595/GCF_001010595.1_A.butzleri_L354_1.0
L348	SAMN02581416	PRJNA233527	GCA_001010585.1	Scaffold	2.47136	27.1		JAIQ01	176	2521	2015-05-19T00:00:00Z	ftp://ftp.ncbi.nlm.nih.gov/genomes/all/GCA/001/010/585/GCA_001010585.1_A.butzleri_L348_1.0	ftp://ftp.ncbi.nlm.nih.gov/genomes/all/GCF/001/010/585/GCF_001010585.1_A.butzleri_L348_1.0
S2_005_003_R2_45	SAMN07426545	PRJNA376580	GCA_003241355.1	Contig	2.27917	27		QFPL01	37	2284	2018-06-18T00:00:00Z	ftp://ftp.ncbi.nlm.nih.gov/genomes/all/GCA/003/241/355/GCA_003241355.1_ASM324135v1
S2_012_000_R2_80	SAMN07426580	PRJNA376580	GCA_003241075.1	Scaffold	2.25822	26.9		QFOE01	245	2338	2018-06-18T00:00:00Z	ftp://ftp.ncbi.nlm.nih.gov/genomes/all/GCA/003/241/075/GCA_003241075.1_ASM324107v1
AS10tlH2TH_276	SAMN13893976	PRJNA602310	GCA_012522985.1	Contig	1.5935	30.3		JAAYJJ01	216	1690	2020-04-18T00:00:00Z	ftp://ftp.ncbi.nlm.nih.gov/genomes/all/GCA/012/522/985/GCA_012522985.1_ASM1252298v1

## Sheet: Citrobacter amalonaticus
Supplementary Table S3. Ureolytic bacteria that have been genome sequenced - Citrobacter amalonaticus
Strain	BioSample	BioProject	Assembly	Level	Size (Mb)	GC%	Replicons	WGS	Scaffolds	CDS	Release Date	GenBank FTP	RefSeq FTP
FDAARGOS_165	SAMN03996309	PRJNA231221	GCA_001558935.2	Complete	5.08404	53.1318	chromosome:NZ_CP014070.2/CP014070.2; plasmid unnamed:NZ_CP014069.2/CP014069.2		2	4686	2016-02-11T00:00:00Z	ftp://ftp.ncbi.nlm.nih.gov/genomes/all/GCA/001/558/935/GCA_001558935.2_ASM155893v2	ftp://ftp.ncbi.nlm.nih.gov/genomes/all/GCF/001/558/935/GCF_001558935.2_ASM155893v2
JCM 1661	SAMD00294600	PRJDB11476	GCA_018323885.1	Complete	5.07366	53.4601	chromosome:NZ_AP024585.1/AP024585.1; plasmid pCIAM-1:NZ_AP024586.1/AP024586.1; plasmid pCIAM-2:NZ_AP024587.1/AP024587.1; plasmid pCIAM-3:NZ_AP024588.1/AP024588.1		4	4668	2021-04-22T00:00:00Z	ftp://ftp.ncbi.nlm.nih.gov/genomes/all/GCA/018/323/885/GCA_018323885.1_ASM1832388v1	ftp://ftp.ncbi.nlm.nih.gov/genomes/all/GCF/018/323/885/GCF_018323885.1_ASM1832388v1
92	SAMEA3932380	PRJEB13533	GCA_900079795.1	Complete	5.10991	53.2	chromosome CITRO92:NZ_LT556085.1/LT556085.1		1	4766	2017-06-14T00:00:00Z	ftp://ftp.ncbi.nlm.nih.gov/genomes/all/GCA/900/079/795/GCA_900079795.1_CITRO92_PRJEB13533_v1	ftp://ftp.ncbi.nlm.nih.gov/genomes/all/GCF/900/079/795/GCF_900079795.1_CITRO92_PRJEB13533_v1
86	SAMEA3932379	PRJEB13532	GCA_900079785.1	Complete	5.04867	53.2	chromosome CITRO86:NZ_LT556084.1/LT556084.1		1	4672	2017-06-14T00:00:00Z	ftp://ftp.ncbi.nlm.nih.gov/genomes/all/GCA/900/079/785/GCA_900079785.1_CITRO86_PRJEB13532_v1	ftp://ftp.ncbi.nlm.nih.gov/genomes/all/GCF/900/079/785/GCF_900079785.1_CITRO86_PRJEB13532_v1
CA71	SAMN16667806	PRJNA674671	GCA_015353115.1	Complete	4.9592	53.4745	chromosome:NZ_CP064180.1/CP064180.1; plasmid pCA71-IMP:NZ_CP064181.1/CP064181.1		2	4633	2020-11-11T00:00:00Z	ftp://ftp.ncbi.nlm.nih.gov/genomes/all/GCA/015/353/115/GCA_015353115.1_ASM1535311v1	ftp://ftp.ncbi.nlm.nih.gov/genomes/all/GCF/015/353/115/GCF_015353115.1_ASM1535311v1
FDAARGOS_122	SAMN03996265	PRJNA231221	GCA_001559075.2	Complete	4.90472	53.7	chromosome:NZ_CP014015.2/CP014015.2		1	4438	2016-02-11T00:00:00Z	ftp://ftp.ncbi.nlm.nih.gov/genomes/all/GCA/001/559/075/GCA_001559075.2_ASM155907v2	ftp://ftp.ncbi.nlm.nih.gov/genomes/all/GCF/001/559/075/GCF_001559075.2_ASM155907v2
133355-SW-C4-Cam	SAMN11653541	PRJNA543044	GCA_006965505.1	Complete	4.80447	53.3847	chromosome:NZ_CP041362.1/CP041362.1; plasmid p133355_SW_C4_Cam-1:NZ_CP041363.1/CP041363.1		2	4389	2019-07-14T00:00:00Z	ftp://ftp.ncbi.nlm.nih.gov/genomes/all/GCA/006/965/505/GCA_006965505.1_ASM696550v1	ftp://ftp.ncbi.nlm.nih.gov/genomes/all/GCF/006/965/505/GCF_006965505.1_ASM696550v1
Y19	SAMN03447475	PRJNA181160	GCA_000981805.1	Complete	5.87535	53.1177	chromosome:NZ_CP011132.1/CP011132.1; plasmid unnamed:NZ_CP011133.1/CP011133.1		2	5438	2015-04-29T00:00:00Z	ftp://ftp.ncbi.nlm.nih.gov/genomes/all/GCA/000/981/805/GCA_000981805.1_ASM98180v1	ftp://ftp.ncbi.nlm.nih.gov/genomes/all/GCF/000/981/805/GCF_000981805.1_ASM98180v1
CJ25	SAMN16367710	PRJNA667457	GCA_014859035.1	Contig	5.05412	53.3		JADAQU01	2	4544	2020-10-07T00:00:00Z	ftp://ftp.ncbi.nlm.nih.gov/genomes/all/GCA/014/859/035/GCA_014859035.1_ASM1485903v1	ftp://ftp.ncbi.nlm.nih.gov/genomes/all/GCF/014/859/035/GCF_014859035.1_ASM1485903v1
FDAARGOS_166	SAMN03996310	PRJNA231221	GCA_001471655.2	Contig	4.934	53.3		LORU02	1	4546	2015-12-21T00:00:00Z	ftp://ftp.ncbi.nlm.nih.gov/genomes/all/GCA/001/471/655/GCA_001471655.2_ASM147165v2	ftp://ftp.ncbi.nlm.nih.gov/genomes/all/GCF/001/471/655/GCF_001471655.2_ASM147165v2
FDAARGOS_490	SAMN10163198	PRJNA231221	GCA_003938795.1	Contig	5.20265	53		RKJA01	7	4849	2018-12-11T00:00:00Z	ftp://ftp.ncbi.nlm.nih.gov/genomes/all/GCA/003/938/795/GCA_003938795.1_ASM393879v1	ftp://ftp.ncbi.nlm.nih.gov/genomes/all/GCF/003/938/795/GCF_003938795.1_ASM393879v1
S646	SAMN08395890	PRJNA431620	GCA_002918555.1	Contig	5.53385	52.5		PQMB01	16	5034	2018-02-06T00:00:00Z	ftp://ftp.ncbi.nlm.nih.gov/genomes/all/GCA/002/918/555/GCA_002918555.1_ASM291855v1	ftp://ftp.ncbi.nlm.nih.gov/genomes/all/GCF/002/918/555/GCF_002918555.1_ASM291855v1
BIOML-A6	SAMN11945277	PRJNA544527	GCA_009876825.1	Scaffold	4.88017	53.4		WWUR01	19	4491	2020-01-14T00:00:00Z	ftp://ftp.ncbi.nlm.nih.gov/genomes/all/GCA/009/876/825/GCA_009876825.1_ASM987682v1	ftp://ftp.ncbi.nlm.nih.gov/genomes/all/GCF/009/876/825/GCF_009876825.1_ASM987682v1
S648	SAMN08395892	PRJNA431620	GCA_002919495.1	Contig	5.53746	52.5		PQLZ01	25	5039	2018-02-06T00:00:00Z	ftp://ftp.ncbi.nlm.nih.gov/genomes/all/GCA/002/919/495/GCA_002919495.1_ASM291949v1	ftp://ftp.ncbi.nlm.nih.gov/genomes/all/GCF/002/919/495/GCF_002919495.1_ASM291949v1
BIOML-A4	SAMN11945275	PRJNA544527	GCA_009881185.1	Contig	4.86676	53.4		WWUT01	22	4481	2020-01-14T00:00:00Z	ftp://ftp.ncbi.nlm.nih.gov/genomes/all/GCA/009/881/185/GCA_009881185.1_ASM988118v1	ftp://ftp.ncbi.nlm.nih.gov/genomes/all/GCF/009/881/185/GCF_009881185.1_ASM988118v1
ku-bf3	SAMN18877678	PRJNA725384	GCA_018252635.1	Contig	4.80566	53.5		JAGTXM01	66	4349	2021-05-03T00:00:00Z	ftp://ftp.ncbi.nlm.nih.gov/genomes/all/GCA/018/252/635/GCA_018252635.1_ASM1825263v1	ftp://ftp.ncbi.nlm.nih.gov/genomes/all/GCF/018/252/635/GCF_018252635.1_ASM1825263v1
BIOML-A8	SAMN11945279	PRJNA544527	GCA_009876755.1	Scaffold	4.87991	53.4		WWUP01	25	4501	2020-01-14T00:00:00Z	ftp://ftp.ncbi.nlm.nih.gov/genomes/all/GCA/009/876/755/GCA_009876755.1_ASM987675v1	ftp://ftp.ncbi.nlm.nih.gov/genomes/all/GCF/009/876/755/GCF_009876755.1_ASM987675v1
BIOML-A9	SAMN11945280	PRJNA544527	GCA_009876765.1	Contig	4.8745	53.4		WWUO01	22	4487	2020-01-14T00:00:00Z	ftp://ftp.ncbi.nlm.nih.gov/genomes/all/GCA/009/876/765/GCA_009876765.1_ASM987676v1	ftp://ftp.ncbi.nlm.nih.gov/genomes/all/GCF/009/876/765/GCF_009876765.1_ASM987676v1
S647	SAMN08395891	PRJNA431620	GCA_002918535.1	Contig	5.53489	52.5		PQMA01	22	5039	2018-02-06T00:00:00Z	ftp://ftp.ncbi.nlm.nih.gov/genomes/all/GCA/002/918/535/GCA_002918535.1_ASM291853v1	ftp://ftp.ncbi.nlm.nih.gov/genomes/all/GCF/002/918/535/GCF_002918535.1_ASM291853v1
YG8	SAMN03982941	PRJNA292637	GCA_001276125.1	Contig	4.95689	53.4		LIGB01	39	4622	2015-08-31T00:00:00Z	ftp://ftp.ncbi.nlm.nih.gov/genomes/all/GCA/001/276/125/GCA_001276125.1_ASM127612v1	ftp://ftp.ncbi.nlm.nih.gov/genomes/all/GCF/001/276/125/GCF_001276125.1_ASM127612v1
BIOML-A10	SAMN11945281	PRJNA544527	GCA_009876705.1	Contig	4.87982	53.4		WWUN01	24	4497	2020-01-14T00:00:00Z	ftp://ftp.ncbi.nlm.nih.gov/genomes/all/GCA/009/876/705/GCA_009876705.1_ASM987670v1	ftp://ftp.ncbi.nlm.nih.gov/genomes/all/GCF/009/876/705/GCF_009876705.1_ASM987670v1
BIOML-A7	SAMN11945278	PRJNA544527	GCA_009876815.1	Contig	4.86156	53.4		WWUQ01	24	4484	2020-01-14T00:00:00Z	ftp://ftp.ncbi.nlm.nih.gov/genomes/all/GCA/009/876/815/GCA_009876815.1_ASM987681v1	ftp://ftp.ncbi.nlm.nih.gov/genomes/all/GCF/009/876/815/GCF_009876815.1_ASM987681v1
BIOML-A5	SAMN11945276	PRJNA544527	GCA_009876795.1	Contig	4.86621	53.4		WWUS01	25	4481	2020-01-14T00:00:00Z	ftp://ftp.ncbi.nlm.nih.gov/genomes/all/GCA/009/876/795/GCA_009876795.1_ASM987679v1	ftp://ftp.ncbi.nlm.nih.gov/genomes/all/GCF/009/876/795/GCF_009876795.1_ASM987679v1
BIOML-A12	SAMN11945283	PRJNA544527	GCA_009876715.1	Scaffold	4.87631	53.4		WWUL01	27	4496	2020-01-14T00:00:00Z	ftp://ftp.ncbi.nlm.nih.gov/genomes/all/GCA/009/876/715/GCA_009876715.1_ASM987671v1	ftp://ftp.ncbi.nlm.nih.gov/genomes/all/GCF/009/876/715/GCF_009876715.1_ASM987671v1
BIOML-A2	SAMN11945273	PRJNA544527	GCA_009881175.1	Scaffold	4.92762	53.4		WWUV01	68	4556	2020-01-14T00:00:00Z	ftp://ftp.ncbi.nlm.nih.gov/genomes/all/GCA/009/881/175/GCA_009881175.1_ASM988117v1	ftp://ftp.ncbi.nlm.nih.gov/genomes/all/GCF/009/881/175/GCF_009881175.1_ASM988117v1
CB00013	SAMN10435558	PRJNA475751	GCA_016507845.1	Contig	4.92314	53.1		JADVNW01	33	4515	2021-01-05T00:00:00Z	ftp://ftp.ncbi.nlm.nih.gov/genomes/all/GCA/016/507/845/GCA_016507845.1_ASM1650784v1	ftp://ftp.ncbi.nlm.nih.gov/genomes/all/GCF/016/507/845/GCF_016507845.1_ASM1650784v1
ca_0067	SAMN10239581	PRJNA496358	GCA_004167485.1	Contig	4.87643	53.4		RCYA01	29	4550	2019-02-11T00:00:00Z	ftp://ftp.ncbi.nlm.nih.gov/genomes/all/GCA/004/167/485/GCA_004167485.1_ASM416748v1	ftp://ftp.ncbi.nlm.nih.gov/genomes/all/GCF/004/167/485/GCF_004167485.1_ASM416748v1
CB00034	SAMN10435578	PRJNA475751	GCA_016505195.1	Contig	4.80988	53.3		JADVJB01	30	4355	2021-01-05T00:00:00Z	ftp://ftp.ncbi.nlm.nih.gov/genomes/all/GCA/016/505/195/GCA_016505195.1_ASM1650519v1	ftp://ftp.ncbi.nlm.nih.gov/genomes/all/GCF/016/505/195/GCF_016505195.1_ASM1650519v1
CB00062	SAMN10435605	PRJNA475751	GCA_016504725.1	Contig	5.35163	53.4		JADVIC01	34	4926	2021-01-05T00:00:00Z	ftp://ftp.ncbi.nlm.nih.gov/genomes/all/GCA/016/504/725/GCA_016504725.1_ASM1650472v1	ftp://ftp.ncbi.nlm.nih.gov/genomes/all/GCF/016/504/725/GCF_016504725.1_ASM1650472v1
S1285	SAMN08395894	PRJNA431620	GCA_002918935.1	Contig	5.53611	52.5		PQLX01	34	5043	2018-02-06T00:00:00Z	ftp://ftp.ncbi.nlm.nih.gov/genomes/all/GCA/002/918/935/GCA_002918935.1_ASM291893v1	ftp://ftp.ncbi.nlm.nih.gov/genomes/all/GCF/002/918/935/GCF_002918935.1_ASM291893v1
BIOML-A3	SAMN11945274	PRJNA544527	GCA_009881155.1	Contig	4.88174	53.4		WWUU01	33	4485	2020-01-14T00:00:00Z	ftp://ftp.ncbi.nlm.nih.gov/genomes/all/GCA/009/881/155/GCA_009881155.1_ASM988115v1	ftp://ftp.ncbi.nlm.nih.gov/genomes/all/GCF/009/881/155/GCF_009881155.1_ASM988115v1
NLAE-zl-C269	SAMN05216502	PRJEB17089	GCA_900112055.1	Scaffold	4.95978	53.2		FOJV01	24	4617	2016-10-31T00:00:00Z	ftp://ftp.ncbi.nlm.nih.gov/genomes/all/GCA/900/112/055/GCA_900112055.1_IMG-taxon_2651870313_annotated_assembly	ftp://ftp.ncbi.nlm.nih.gov/genomes/all/GCF/900/112/055/GCF_900112055.1_IMG-taxon_2651870313_annotated_assembly
CB00111	SAMN12220316	PRJNA475751	GCA_016503685.1	Contig	4.76964	53.4		JADVGQ01	35	4299	2021-01-05T00:00:00Z	ftp://ftp.ncbi.nlm.nih.gov/genomes/all/GCA/016/503/685/GCA_016503685.1_ASM1650368v1	ftp://ftp.ncbi.nlm.nih.gov/genomes/all/GCF/016/503/685/GCF_016503685.1_ASM1650368v1
CB00058	SAMN10435601	PRJNA475751	GCA_016504785.1	Contig	4.91909	53.8		JADVIG01	24	4438	2021-01-05T00:00:00Z	ftp://ftp.ncbi.nlm.nih.gov/genomes/all/GCA/016/504/785/GCA_016504785.1_ASM1650478v1	ftp://ftp.ncbi.nlm.nih.gov/genomes/all/GCF/016/504/785/GCF_016504785.1_ASM1650478v1
MGH151	SAMN04521900	PRJNA271899	GCA_002151695.1	Scaffold	4.99276	53.3		NGRA01	5	4619	2017-05-19T00:00:00Z	ftp://ftp.ncbi.nlm.nih.gov/genomes/all/GCA/002/151/695/GCA_002151695.1_ASM215169v1	ftp://ftp.ncbi.nlm.nih.gov/genomes/all/GCF/002/151/695/GCF_002151695.1_ASM215169v1
CA13304	SAMN12219571	PRJNA552260	GCA_014855625.1	Contig	5.86243	53.1921	plasmid pCA13304_KPC2:NZ_VKME01000146.1/	VKME01	146	5597	2020-10-06T00:00:00Z	ftp://ftp.ncbi.nlm.nih.gov/genomes/all/GCA/014/855/625/GCA_014855625.1_ASM1485562v1	ftp://ftp.ncbi.nlm.nih.gov/genomes/all/GCF/014/855/625/GCF_014855625.1_ASM1485562v1
YG6	SAMN03982883	PRJNA292629	GCA_001276105.1	Contig	4.95258	53.4		LIGA01	47	4618	2015-08-31T00:00:00Z	ftp://ftp.ncbi.nlm.nih.gov/genomes/all/GCA/001/276/105/GCA_001276105.1_ASM127610v1	ftp://ftp.ncbi.nlm.nih.gov/genomes/all/GCF/001/276/105/GCF_001276105.1_ASM127610v1
CB00038	SAMN10435582	PRJNA475751	GCA_016505125.1	Contig	4.78167	53.4		JADVIX01	39	4369	2021-01-05T00:00:00Z	ftp://ftp.ncbi.nlm.nih.gov/genomes/all/GCA/016/505/125/GCA_016505125.1_ASM1650512v1	ftp://ftp.ncbi.nlm.nih.gov/genomes/all/GCF/016/505/125/GCF_016505125.1_ASM1650512v1
CB00194	SAMN16340029	PRJNA475751	GCA_016500665.1	Contig	4.74819	53.5		JADVDW01	44	4328	2021-01-05T00:00:00Z	ftp://ftp.ncbi.nlm.nih.gov/genomes/all/GCA/016/500/665/GCA_016500665.1_ASM1650066v1	ftp://ftp.ncbi.nlm.nih.gov/genomes/all/GCF/016/500/665/GCF_016500665.1_ASM1650066v1
CB00106	SAMN12220311	PRJNA475751	GCA_016503825.1	Contig	4.98929	53.3		JADVGV01	45	4633	2021-01-05T00:00:00Z	ftp://ftp.ncbi.nlm.nih.gov/genomes/all/GCA/016/503/825/GCA_016503825.1_ASM1650382v1	ftp://ftp.ncbi.nlm.nih.gov/genomes/all/GCF/016/503/825/GCF_016503825.1_ASM1650382v1
966a	SAMN13884683	PRJNA602163	GCA_014333035.1	Contig	4.90892	53.4		JAACOV01	108	4552	2020-08-28T00:00:00Z	ftp://ftp.ncbi.nlm.nih.gov/genomes/all/GCA/014/333/035/GCA_014333035.1_ASM1433303v1	ftp://ftp.ncbi.nlm.nih.gov/genomes/all/GCF/014/333/035/GCF_014333035.1_ASM1433303v1
DEA_JEA	SAMEA5956034	PRJEB34422	GCA_902498925.1	Contig	5.22445	53.2		CABVLR01	142	4875	2019-09-19T00:00:00Z	ftp://ftp.ncbi.nlm.nih.gov/genomes/all/GCA/902/498/925/GCA_902498925.1_DES_JEA	ftp://ftp.ncbi.nlm.nih.gov/genomes/all/GCF/902/498/925/GCF_902498925.1_DES_JEA
MAS_THI	SAMEA6098292	PRJEB34422	GCA_902506645.1	Contig	5.20218	53.2		CABWNH01	140	4855	2019-10-21T00:00:00Z	ftp://ftp.ncbi.nlm.nih.gov/genomes/all/GCA/902/506/645/GCA_902506645.1_MAS_THI	ftp://ftp.ncbi.nlm.nih.gov/genomes/all/GCF/902/506/645/GCF_902506645.1_MAS_THI
PER_JOS	SAMEA6098293	PRJEB34422	GCA_902506695.1	Contig	5.22509	53.2		CABWNG01	140	4878	2019-10-21T00:00:00Z	ftp://ftp.ncbi.nlm.nih.gov/genomes/all/GCA/902/506/695/GCA_902506695.1_PER_JOS	ftp://ftp.ncbi.nlm.nih.gov/genomes/all/GCF/902/506/695/GCF_902506695.1_PER_JOS
FOU_CYR	SAMEA6098291	PRJEB34422	GCA_902506735.1	Contig	5.22326	53.2		CABWND01	133	4871	2019-10-21T00:00:00Z	ftp://ftp.ncbi.nlm.nih.gov/genomes/all/GCA/902/506/735/GCA_902506735.1_FOU_CYR	ftp://ftp.ncbi.nlm.nih.gov/genomes/all/GCF/902/506/735/GCF_902506735.1_FOU_CYR
ELB_MAR	SAMEA6098290	PRJEB34422	GCA_902506715.1	Contig	5.24444	53.2		CABWNF01	113	4887	2019-10-21T00:00:00Z	ftp://ftp.ncbi.nlm.nih.gov/genomes/all/GCA/902/506/715/GCA_902506715.1_ELB_MAR	ftp://ftp.ncbi.nlm.nih.gov/genomes/all/GCF/902/506/715/GCF_902506715.1_ELB_MAR
1001311H_170123_A7	SAMN15532554	PRJNA637878	GCA_015667445.1	Scaffold	5.03086	53.3		JADPDZ01	79	4766	2020-11-23T00:00:00Z	ftp://ftp.ncbi.nlm.nih.gov/genomes/all/GCA/015/667/445/GCA_015667445.1_ASM1566744v1	ftp://ftp.ncbi.nlm.nih.gov/genomes/all/GCF/015/667/445/GCF_015667445.1_ASM1566744v1
BIOML-A11	SAMN11945282	PRJNA544527	GCA_009876695.1	Scaffold	4.73149	53.6		WWUM01	118	4375	2020-01-14T00:00:00Z	ftp://ftp.ncbi.nlm.nih.gov/genomes/all/GCA/009/876/695/GCA_009876695.1_ASM987669v1	ftp://ftp.ncbi.nlm.nih.gov/genomes/all/GCF/009/876/695/GCF_009876695.1_ASM987669v1
L8A	SAMN02726357	PRJNA244491	GCA_000731055.1	Contig	5.27315	53.1		JMQQ01	110	4907	2014-07-18T00:00:00Z	ftp://ftp.ncbi.nlm.nih.gov/genomes/all/GCA/000/731/055/GCA_000731055.1_ASM73105v1	ftp://ftp.ncbi.nlm.nih.gov/genomes/all/GCF/000/731/055/GCF_000731055.1_ASM73105v1
GTA-817-RBA-P2	SAMN03437259	PRJNA254477	GCA_000972645.1	Contig	5.00502	52.2		LAMY01	137	4662	2015-04-13T00:00:00Z	ftp://ftp.ncbi.nlm.nih.gov/genomes/all/GCA/000/972/645/GCA_000972645.1_ASM97264v1	ftp://ftp.ncbi.nlm.nih.gov/genomes/all/GCF/000/972/645/GCF_000972645.1_ASM97264v1
3e8A	SAMEA3217999	PRJEB8301	GCA_000936345.1	Contig	4.87564	53.8		CDQV01	751	4556	2015-02-24T00:00:00Z	ftp://ftp.ncbi.nlm.nih.gov/genomes/all/GCA/000/936/345/GCA_000936345.1_3e8A_assembly	ftp://ftp.ncbi.nlm.nih.gov/genomes/all/GCF/000/936/345/GCF_000936345.1_3e8A_assembly
3e8B	SAMEA3218000	PRJEB8301	GCA_001373155.1	Contig	5.0341	53.9		CDQX01	914	4420	2015-02-24T00:00:00Z	ftp://ftp.ncbi.nlm.nih.gov/genomes/all/GCA/001/373/155/GCA_001373155.1_3e8B_assembly	ftp://ftp.ncbi.nlm.nih.gov/genomes/all/GCF/001/373/155/GCF_001373155.1_3e8B_assembly
NCTC10805	SAMEA2612491	PRJEB6403	GCA_900460855.1	Contig	5.09334	53.4		UFVN01	3	5330	2018-08-06T00:00:00Z	ftp://ftp.ncbi.nlm.nih.gov/genomes/all/GCA/900/460/855/GCA_900460855.1_28869_B02	ftp://ftp.ncbi.nlm.nih.gov/genomes/all/GCF/900/460/855/GCF_900460855.1_28869_B02
BIOML-A1	SAMN11945272	PRJNA544527	GCA_009881195.1	Scaffold	5.01996	53.2		WWUW01	440	4918	2020-01-14T00:00:00Z	ftp://ftp.ncbi.nlm.nih.gov/genomes/all/GCA/009/881/195/GCA_009881195.1_ASM988119v1	ftp://ftp.ncbi.nlm.nih.gov/genomes/all/GCF/009/881/195/GCF_009881195.1_ASM988119v1

## Sheet: Citrobacter farmeri
Supplementary Table S3. Ureolytic bacteria that have been genome sequenced - Citrobacter farmeri
Strain	BioSample	BioProject	Assembly	Level	Size (Mb)	GC%	Replicons	WGS	Scaffolds	CDS	Release Date	GenBank FTP	RefSeq FTP
CF_355	SAMN10249175	PRJNA497126	GCA_003938205.1	Scaffold	5.02625	53.3		RHWV01	19	4652	2018-12-11T00:00:00Z	ftp://ftp.ncbi.nlm.nih.gov/genomes/all/GCA/003/938/205/GCA_003938205.1_ASM393820v1	ftp://ftp.ncbi.nlm.nih.gov/genomes/all/GCF/003/938/205/GCF_003938205.1_ASM393820v1
CB00080	SAMN11284923	PRJNA475751	GCA_016504225.1	Contig	5.14222	53		JADVHQ01	31	4727	2021-01-05T00:00:00Z	ftp://ftp.ncbi.nlm.nih.gov/genomes/all/GCA/016/504/225/GCA_016504225.1_ASM1650422v1	ftp://ftp.ncbi.nlm.nih.gov/genomes/all/GCF/016/504/225/GCF_016504225.1_ASM1650422v1
CB00120	SAMN12220325	PRJNA475751	GCA_016503485.1	Contig	5.20528	53.3		JADVGI01	45	4835	2021-01-05T00:00:00Z	ftp://ftp.ncbi.nlm.nih.gov/genomes/all/GCA/016/503/485/GCA_016503485.1_ASM1650348v1	ftp://ftp.ncbi.nlm.nih.gov/genomes/all/GCF/016/503/485/GCF_016503485.1_ASM1650348v1
1001302B_160321_F11	SAMN15533104	PRJNA637878	GCA_015554155.1	Scaffold	5.02072	53.1		JADNIA01	22	4597	2020-11-17T00:00:00Z	ftp://ftp.ncbi.nlm.nih.gov/genomes/all/GCA/015/554/155/GCA_015554155.1_ASM1555415v1	ftp://ftp.ncbi.nlm.nih.gov/genomes/all/GCF/015/554/155/GCF_015554155.1_ASM1555415v1
1001311H_170123_A1	SAMN15533029	PRJNA637878	GCA_015549445.1	Scaffold	4.91946	53.2		JADMYX01	22	4506	2020-11-17T00:00:00Z	ftp://ftp.ncbi.nlm.nih.gov/genomes/all/GCA/015/549/445/GCA_015549445.1_ASM1554944v1	ftp://ftp.ncbi.nlm.nih.gov/genomes/all/GCF/015/549/445/GCF_015549445.1_ASM1554944v1
CB00189	SAMN16340024	PRJNA475751	GCA_016500765.1	Contig	5.58888	53.1		JADVEB01	90	5235	2021-01-05T00:00:00Z	ftp://ftp.ncbi.nlm.nih.gov/genomes/all/GCA/016/500/765/GCA_016500765.1_ASM1650076v1	ftp://ftp.ncbi.nlm.nih.gov/genomes/all/GCF/016/500/765/GCF_016500765.1_ASM1650076v1
1001216B_150713_F2	SAMN15532944	PRJNA637878	GCA_015558715.1	Scaffold	5.01099	53.1		JADMON01	21	4621	2020-11-17T00:00:00Z	ftp://ftp.ncbi.nlm.nih.gov/genomes/all/GCA/015/558/715/GCA_015558715.1_ASM1555871v1	ftp://ftp.ncbi.nlm.nih.gov/genomes/all/GCF/015/558/715/GCF_015558715.1_ASM1555871v1
CB00190	SAMN16340025	PRJNA475751	GCA_016500695.1	Contig	5.58026	53.1		JADVEA01	93	5232	2021-01-05T00:00:00Z	ftp://ftp.ncbi.nlm.nih.gov/genomes/all/GCA/016/500/695/GCA_016500695.1_ASM1650069v1	ftp://ftp.ncbi.nlm.nih.gov/genomes/all/GCF/016/500/695/GCF_016500695.1_ASM1650069v1
CB00091	SAMN12220298	PRJNA475751	GCA_016504035.1	Contig	5.07743	53		JADVHI01	47	4735	2021-01-05T00:00:00Z	ftp://ftp.ncbi.nlm.nih.gov/genomes/all/GCA/016/504/035/GCA_016504035.1_ASM1650403v1	ftp://ftp.ncbi.nlm.nih.gov/genomes/all/GCF/016/504/035/GCF_016504035.1_ASM1650403v1
1001295B_180824_H11	SAMN15533137	PRJNA637878	GCA_015669215.1	Scaffold	5.13998	53.1		JADOZS01	53	4750	2020-11-23T00:00:00Z	ftp://ftp.ncbi.nlm.nih.gov/genomes/all/GCA/015/669/215/GCA_015669215.1_ASM1566921v1	ftp://ftp.ncbi.nlm.nih.gov/genomes/all/GCF/015/669/215/GCF_015669215.1_ASM1566921v1
GTC 1319	SAMD00018686	PRJDB12	GCA_000764735.1	Contig	4.9295	53.4		BBMX01	31	4572	2014-09-25T00:00:00Z	ftp://ftp.ncbi.nlm.nih.gov/genomes/all/GCA/000/764/735/GCA_000764735.1_ASM76473v1	ftp://ftp.ncbi.nlm.nih.gov/genomes/all/GCF/000/764/735/GCF_000764735.1_ASM76473v1
AUSMDU00008141	SAMN07452765	PRJNA397262	GCA_002249995.1	Complete	5.71563	53.0908	chromosome:CP022695.1; plasmid pAUSMDU8141-1:CP022696.1; plasmid pAUSMDU8141-2:CP022697.1; plasmid pAUSMDU8141-3:CP022698.1		4	5425	2017-08-14T00:00:00Z	ftp://ftp.ncbi.nlm.nih.gov/genomes/all/GCA/002/249/995/GCA_002249995.1_ASM224999v1	ftp://ftp.ncbi.nlm.nih.gov/genomes/all/GCF/002/249/995/GCF_002249995.1_ASM224999v1
YDC697-2	SAMN14082853	PRJNA605977	GCA_013336915.1	Contig	6.07252	53.1		JAAMQE01	12	5755	2020-06-12T00:00:00Z	ftp://ftp.ncbi.nlm.nih.gov/genomes/all/GCA/013/336/915/GCA_013336915.1_ASM1333691v1	ftp://ftp.ncbi.nlm.nih.gov/genomes/all/GCF/013/336/915/GCF_013336915.1_ASM1333691v1
MGYG-HGUT-02534	SAMEA5852039	PRJEB33885	GCA_902387995.1	Contig	5.71563	53.1		CABMNX01	4	0	2019-08-12T00:00:00Z	ftp://ftp.ncbi.nlm.nih.gov/genomes/all/GCA/902/387/995/GCA_902387995.1_UHGG_MGYG-HGUT-02534	ftp://ftp.ncbi.nlm.nih.gov/genomes/all/GCF/902/387/995/GCF_902387995.1_UHGG_MGYG-HGUT-02534

## Sheet: Citrobacter koseri
Supplementary Table S3. Ureolytic bacteria that have been genome sequenced - Citrobacter koseri
Strain	BioSample	BioProject	Assembly	Level	Size (Mb)	GC%	Replicons	WGS	Scaffolds	CDS	Release Date	GenBank FTP	RefSeq FTP
ATCC BAA-895	SAMN02603912	PRJNA12716	GCA_000018045.1	Complete	4.73536	53.7998	chromosome:NC_009792.1/CP000822.1; plasmid pCKO2:NC_009794.1/CP000824.1; plasmid pCKO3:NC_009793.1/CP000823.1		3	4255	2007-09-11T00:00:00Z	ftp://ftp.ncbi.nlm.nih.gov/genomes/all/GCA/000/018/045/GCA_000018045.1_ASM1804v1	ftp://ftp.ncbi.nlm.nih.gov/genomes/all/GCF/000/018/045/GCF_000018045.1_ASM1804v1
FDAARGOS_287	SAMN06173300	PRJNA231221	GCA_002208985.3	Complete	4.93466	53.8026	chromosome:NZ_CP022073.1/CP022073.2; plasmid unnamed2:NZ_CP022075.1/CP022075.2		2	4543	2017-06-27T00:00:00Z	ftp://ftp.ncbi.nlm.nih.gov/genomes/all/GCA/002/208/985/GCA_002208985.3_ASM220898v3	ftp://ftp.ncbi.nlm.nih.gov/genomes/all/GCF/002/208/985/GCF_002208985.1_ASM220898v3
MPUCK001	SAMD00244769	PRJDB10496	GCA_014679775.1	Complete	4.92521	53.8	chromosome:NZ_AP023452.1/AP023452.1		1	4504	2020-09-15T23:03:00Z	ftp://ftp.ncbi.nlm.nih.gov/genomes/all/GCA/014/679/775/GCA_014679775.1_ASM1467977v1	ftp://ftp.ncbi.nlm.nih.gov/genomes/all/GCF/014/679/775/GCF_014679775.1_ASM1467977v1
AR_0024	SAMN04014865	PRJNA292901	GCA_002947675.1	Complete	4.92887	53.7028	chromosome:NZ_CP026709.1/CP026709.1; plasmid unitig_1_pilon:NZ_CP026710.1/CP026710.1		2	4523	2018-02-18T00:00:00Z	ftp://ftp.ncbi.nlm.nih.gov/genomes/all/GCA/002/947/675/GCA_002947675.1_ASM294767v1	ftp://ftp.ncbi.nlm.nih.gov/genomes/all/GCF/002/947/675/GCF_002947675.1_ASM294767v1
FDAARGOS_393	SAMN07312437	PRJNA231221	GCA_002393245.1	Complete	4.88445	53.8024	chromosome:NZ_CP023527.1/CP023527.1; plasmid unnamed:NZ_CP023528.1/CP023528.1		2	4465	2017-09-28T00:00:00Z	ftp://ftp.ncbi.nlm.nih.gov/genomes/all/GCA/002/393/245/GCA_002393245.1_ASM239324v1	ftp://ftp.ncbi.nlm.nih.gov/genomes/all/GCF/002/393/245/GCF_002393245.1_ASM239324v1
AR_0025	SAMN04014866	PRJNA292901	GCA_002947035.1	Complete	4.92328	53.8499	chromosome:NZ_CP026697.1/CP026697.1; plasmid unitig_2_pilon:NZ_CP026698.1/CP026698.1; plasmid unitig_3_pilon:NZ_CP026699.1/CP026699.1		3	4470	2018-02-18T00:00:00Z	ftp://ftp.ncbi.nlm.nih.gov/genomes/all/GCA/002/947/035/GCA_002947035.1_ASM294703v1	ftp://ftp.ncbi.nlm.nih.gov/genomes/all/GCF/002/947/035/GCF_002947035.1_ASM294703v1
FDAARGOS_1029	SAMN16357198	PRJNA231221	GCA_016128275.1	Complete	4.73658	53.7998	chromosome:NZ_CP066089.1/CP066089.1; plasmid unnamed1:NZ_CP066090.1/CP066090.1; plasmid unnamed2:NZ_CP066091.1/CP066091.1		3	4252	2020-12-20T00:00:00Z	ftp://ftp.ncbi.nlm.nih.gov/genomes/all/GCA/016/128/275/GCA_016128275.1_ASM1612827v1	ftp://ftp.ncbi.nlm.nih.gov/genomes/all/GCF/016/128/275/GCF_016128275.1_ASM1612827v1
FDAARGOS_646	SAMN11056361	PRJNA231221	GCA_008693945.1	Complete	4.58102	53.9	chromosome:NZ_CP044097.1/CP044097.1		1	4156	2019-09-25T00:00:00Z	ftp://ftp.ncbi.nlm.nih.gov/genomes/all/GCA/008/693/945/GCA_008693945.1_ASM869394v1	ftp://ftp.ncbi.nlm.nih.gov/genomes/all/GCF/008/693/945/GCF_008693945.1_ASM869394v1
FDAARGOS_530	SAMN10163225	PRJNA231221	GCA_003812405.1	Complete	4.581	53.9	chromosome:NZ_CP033780.1/CP033780.1		1	4151	2018-11-21T00:00:00Z	ftp://ftp.ncbi.nlm.nih.gov/genomes/all/GCA/003/812/405/GCA_003812405.1_ASM381240v1	ftp://ftp.ncbi.nlm.nih.gov/genomes/all/GCF/003/812/405/GCF_003812405.1_ASM381240v1
SCAID URN1-2019	SAMN14653268	PRJNA627194	GCA_012955585.1	Chromosome	4.65069	53.9	chromosome:NZ_CP052059.1/CP052059.1		1	4164	2020-05-03T00:00:00Z	ftp://ftp.ncbi.nlm.nih.gov/genomes/all/GCA/012/955/585/GCA_012955585.1_ASM1295558v1	ftp://ftp.ncbi.nlm.nih.gov/genomes/all/GCF/012/955/585/GCF_012955585.1_ASM1295558v1
UCICRE-127	SAMN08148176	PRJNA271899	GCA_014333315.1	Chromosome	4.56787	54	chromosome:NZ_CP060484.1/CP060484.1		1	4150	2020-08-29T00:00:00Z	ftp://ftp.ncbi.nlm.nih.gov/genomes/all/GCA/014/333/315/GCA_014333315.1_ASM1433331v1	ftp://ftp.ncbi.nlm.nih.gov/genomes/all/GCF/014/333/315/GCF_014333315.1_ASM1433331v1
Colony389	SAMN17978688	PRJNA668870	GCA_018502305.1	Chromosome	4.92547	53.9	chromosome:NZ_CP075491.1/CP075491.1		1	4065	2021-05-26T00:00:00Z	ftp://ftp.ncbi.nlm.nih.gov/genomes/all/GCA/018/502/305/GCA_018502305.1_ASM1850230v1	ftp://ftp.ncbi.nlm.nih.gov/genomes/all/GCF/018/502/305/GCF_018502305.1_ASM1850230v1
FDAARGOS_526	SAMN10163220	PRJNA231221	GCA_003938785.1	Contig	5.18083	53.5		RKIT01	5	4793	2018-12-11T00:00:00Z	ftp://ftp.ncbi.nlm.nih.gov/genomes/all/GCA/003/938/785/GCA_003938785.1_ASM393878v1	ftp://ftp.ncbi.nlm.nih.gov/genomes/all/GCF/003/938/785/GCF_003938785.1_ASM393878v1
NCTC5055	SAMEA3222069	PRJEB6403	GCA_900451665.1	Contig	4.91977	53.7		UGKY01	2	4525	2018-07-30T00:00:00Z	ftp://ftp.ncbi.nlm.nih.gov/genomes/all/GCA/900/451/665/GCA_900451665.1_36648_F01	ftp://ftp.ncbi.nlm.nih.gov/genomes/all/GCF/900/451/665/GCF_900451665.1_36648_F01
CB00073	SAMN10435615	PRJNA475751	GCA_016504365.1	Contig	4.90918	53.8		JADVHU01	3	4461	2021-01-05T00:00:00Z	ftp://ftp.ncbi.nlm.nih.gov/genomes/all/GCA/016/504/365/GCA_016504365.1_ASM1650436v1	ftp://ftp.ncbi.nlm.nih.gov/genomes/all/GCF/016/504/365/GCF_016504365.1_ASM1650436v1
NCTC10770	SAMEA80456668	PRJEB6403	GCA_900446895.1	Contig	4.99447	53.7		UFWC01	3	4618	2018-07-24T00:00:00Z	ftp://ftp.ncbi.nlm.nih.gov/genomes/all/GCA/900/446/895/GCA_900446895.1_53421_D01	ftp://ftp.ncbi.nlm.nih.gov/genomes/all/GCF/900/446/895/GCF_900446895.1_53421_D01
NCTC11077	SAMEA2709015	PRJEB6403	GCA_900461175.1	Contig	4.83742	53.8		UFVW01	2	4381	2018-08-06T00:00:00Z	ftp://ftp.ncbi.nlm.nih.gov/genomes/all/GCA/900/461/175/GCA_900461175.1_32407_C01	ftp://ftp.ncbi.nlm.nih.gov/genomes/all/GCF/900/461/175/GCF_900461175.1_32407_C01
FDAARGOS_86	SAMN02934540	PRJNA231221	GCA_000783445.2	Contig	4.72736	53.8		JTAV02	1	4318	2014-11-14T00:00:00Z	ftp://ftp.ncbi.nlm.nih.gov/genomes/all/GCA/000/783/445/GCA_000783445.2_ASM78344v2	ftp://ftp.ncbi.nlm.nih.gov/genomes/all/GCF/000/783/445/GCF_000783445.2_ASM78344v2
NCTC10769	SAMEA103924407	PRJEB6403	GCA_900460985.1	Contig	4.73531	53.9		UFVV01	3	4248	2018-08-06T00:00:00Z	ftp://ftp.ncbi.nlm.nih.gov/genomes/all/GCA/900/460/985/GCA_900460985.1_54042_B01	ftp://ftp.ncbi.nlm.nih.gov/genomes/all/GCF/900/460/985/GCF_900460985.1_54042_B01
NCTC11074	SAMEA3443778	PRJEB6403	GCA_900446975.1	Contig	5.04858	53.6		UFVY01	3	4458	2018-08-07T00:00:00Z	ftp://ftp.ncbi.nlm.nih.gov/genomes/all/GCA/900/446/975/GCA_900446975.1_39111_G02	ftp://ftp.ncbi.nlm.nih.gov/genomes/all/GCF/900/446/975/GCF_900446975.1_39111_G02
CK778	SAMN09104667	PRJNA470769	GCA_003226155.1	Contig	4.75636	53.7		QKNA01	11	4379	2018-06-12T00:00:00Z	ftp://ftp.ncbi.nlm.nih.gov/genomes/all/GCA/003/226/155/GCA_003226155.1_ASM322615v1	ftp://ftp.ncbi.nlm.nih.gov/genomes/all/GCF/003/226/155/GCF_003226155.1_ASM322615v1
FDAARGOS_164	SAMN03996311	PRJNA231221	GCA_001471775.2	Contig	4.98523	53.6		LORR02	13	4571	2015-12-21T00:00:00Z	ftp://ftp.ncbi.nlm.nih.gov/genomes/all/GCA/001/471/775/GCA_001471775.2_ASM147177v2	ftp://ftp.ncbi.nlm.nih.gov/genomes/all/GCF/001/471/775/GCF_001471775.2_ASM147177v2
NCTC11076	SAMEA3222076	PRJEB6403	GCA_900446955.1	Contig	4.92827	53.7		UFVZ01	2	4452	2018-08-06T00:00:00Z	ftp://ftp.ncbi.nlm.nih.gov/genomes/all/GCA/900/446/955/GCA_900446955.1_35620_B01	ftp://ftp.ncbi.nlm.nih.gov/genomes/all/GCF/900/446/955/GCF_900446955.1_35620_B01
CB00173	SAMN16340014	PRJNA475751	GCA_016501025.1	Contig	4.88887	53.8		JADVEM01	13	4487	2021-01-05T00:00:00Z	ftp://ftp.ncbi.nlm.nih.gov/genomes/all/GCA/016/501/025/GCA_016501025.1_ASM1650102v1	ftp://ftp.ncbi.nlm.nih.gov/genomes/all/GCF/016/501/025/GCF_016501025.1_ASM1650102v1
CB00160	SAMN16340002	PRJNA475751	GCA_016501445.1	Contig	4.85072	53.8		JADVEX01	15	4433	2021-01-05T00:00:00Z	ftp://ftp.ncbi.nlm.nih.gov/genomes/all/GCA/016/501/445/GCA_016501445.1_ASM1650144v1	ftp://ftp.ncbi.nlm.nih.gov/genomes/all/GCF/016/501/445/GCF_016501445.1_ASM1650144v1
CB00147	SAMN16339989	PRJNA475751	GCA_016501745.1	Contig	4.87445	53.7		JADVFK01	15	4463	2021-01-05T00:00:00Z	ftp://ftp.ncbi.nlm.nih.gov/genomes/all/GCA/016/501/745/GCA_016501745.1_ASM1650174v1	ftp://ftp.ncbi.nlm.nih.gov/genomes/all/GCF/016/501/745/GCF_016501745.1_ASM1650174v1
CB00166	SAMN16340008	PRJNA475751	GCA_016501315.1	Contig	4.86956	53.7		JADVER01	17	4458	2021-01-05T00:00:00Z	ftp://ftp.ncbi.nlm.nih.gov/genomes/all/GCA/016/501/315/GCA_016501315.1_ASM1650131v1	ftp://ftp.ncbi.nlm.nih.gov/genomes/all/GCF/016/501/315/GCF_016501315.1_ASM1650131v1
CB00188	SAMN16340023	PRJNA475751	GCA_016500805.1	Contig	4.82465	53.8		JADVEC01	15	4395	2021-01-05T00:00:00Z	ftp://ftp.ncbi.nlm.nih.gov/genomes/all/GCA/016/500/805/GCA_016500805.1_ASM1650080v1	ftp://ftp.ncbi.nlm.nih.gov/genomes/all/GCF/016/500/805/GCF_016500805.1_ASM1650080v1
CB00178	SAMN16340016	PRJNA475751	GCA_016500905.1	Contig	4.88966	53.7		JADVEJ01	15	4488	2021-01-05T00:00:00Z	ftp://ftp.ncbi.nlm.nih.gov/genomes/all/GCA/016/500/905/GCA_016500905.1_ASM1650090v1	ftp://ftp.ncbi.nlm.nih.gov/genomes/all/GCF/016/500/905/GCF_016500905.1_ASM1650090v1
CB00082	SAMN11284925	PRJNA475751	GCA_016504155.1	Contig	4.82276	53.8		JADVHO01	16	4389	2021-01-05T00:00:00Z	ftp://ftp.ncbi.nlm.nih.gov/genomes/all/GCA/016/504/155/GCA_016504155.1_ASM1650415v1	ftp://ftp.ncbi.nlm.nih.gov/genomes/all/GCF/016/504/155/GCF_016504155.1_ASM1650415v1
CB00208	SAMN16340041	PRJNA475751	GCA_016500385.1	Contig	4.88851	53.7		JADVDL01	17	4478	2021-01-05T00:00:00Z	ftp://ftp.ncbi.nlm.nih.gov/genomes/all/GCA/016/500/385/GCA_016500385.1_ASM1650038v1	ftp://ftp.ncbi.nlm.nih.gov/genomes/all/GCF/016/500/385/GCF_016500385.1_ASM1650038v1
NCTC10811	SAMEA104338401	PRJEB6403	GCA_900461045.1	Contig	4.88324	53.7		UAWE01	16	4550	2018-06-16T00:00:00Z	ftp://ftp.ncbi.nlm.nih.gov/genomes/all/GCA/900/461/045/GCA_900461045.1_58833_G01	ftp://ftp.ncbi.nlm.nih.gov/genomes/all/GCF/900/461/045/GCF_900461045.1_58833_G01
CB00183	SAMN16340020	PRJNA475751	GCA_016500825.1	Contig	4.80487	53.8		JADVEF01	14	4367	2021-01-05T00:00:00Z	ftp://ftp.ncbi.nlm.nih.gov/genomes/all/GCA/016/500/825/GCA_016500825.1_ASM1650082v1	ftp://ftp.ncbi.nlm.nih.gov/genomes/all/GCF/016/500/825/GCF_016500825.1_ASM1650082v1
CB00152	SAMN16339994	PRJNA475751	GCA_016501665.1	Contig	4.70036	53.8		JADVFF01	17	4271	2021-01-05T00:00:00Z	ftp://ftp.ncbi.nlm.nih.gov/genomes/all/GCA/016/501/665/GCA_016501665.1_ASM1650166v1	ftp://ftp.ncbi.nlm.nih.gov/genomes/all/GCF/016/501/665/GCF_016501665.1_ASM1650166v1
CB00014	SAMN11284920	PRJNA475751	GCA_016507865.1	Contig	4.9112	53.8		JADVNV01	26	4512	2021-01-05T00:00:00Z	ftp://ftp.ncbi.nlm.nih.gov/genomes/all/GCA/016/507/865/GCA_016507865.1_ASM1650786v1	ftp://ftp.ncbi.nlm.nih.gov/genomes/all/GCF/016/507/865/GCF_016507865.1_ASM1650786v1
CB00089	SAMN12220296	PRJNA475751	GCA_016504085.1	Contig	4.79791	53.8		JADVHK01	21	4417	2021-01-05T00:00:00Z	ftp://ftp.ncbi.nlm.nih.gov/genomes/all/GCA/016/504/085/GCA_016504085.1_ASM1650408v1	ftp://ftp.ncbi.nlm.nih.gov/genomes/all/GCF/016/504/085/GCF_016504085.1_ASM1650408v1
CB00172	SAMN16340013	PRJNA475751	GCA_016501105.1	Contig	4.67005	53.9		JADVEN01	16	4268	2021-01-05T00:00:00Z	ftp://ftp.ncbi.nlm.nih.gov/genomes/all/GCA/016/501/105/GCA_016501105.1_ASM1650110v1	ftp://ftp.ncbi.nlm.nih.gov/genomes/all/GCF/016/501/105/GCF_016501105.1_ASM1650110v1
CB00006	SAMN10435551	PRJNA475751	GCA_016505605.1	Contig	4.76662	53.7		JADVJW01	18	4402	2021-01-05T00:00:00Z	ftp://ftp.ncbi.nlm.nih.gov/genomes/all/GCA/016/505/605/GCA_016505605.1_ASM1650560v1	ftp://ftp.ncbi.nlm.nih.gov/genomes/all/GCF/016/505/605/GCF_016505605.1_ASM1650560v1
CB00187	SAMN16340022	PRJNA475751	GCA_016500795.1	Contig	4.85531	53.8		JADVED01	20	4437	2021-01-05T00:00:00Z	ftp://ftp.ncbi.nlm.nih.gov/genomes/all/GCA/016/500/795/GCA_016500795.1_ASM1650079v1	ftp://ftp.ncbi.nlm.nih.gov/genomes/all/GCF/016/500/795/GCF_016500795.1_ASM1650079v1
BL23	SAMN11126861	PRJNA527079	GCA_004569315.1	Contig	4.82628	53.8		SPPW01	33	4422	2019-04-02T00:00:00Z	ftp://ftp.ncbi.nlm.nih.gov/genomes/all/GCA/004/569/315/GCA_004569315.1_ASM456931v1	ftp://ftp.ncbi.nlm.nih.gov/genomes/all/GCF/004/569/315/GCF_004569315.1_ASM456931v1
19428wH4_BL23	SAMN16540216	PRJNA671681	GCA_015234875.1	Contig	4.82628	53.8		JADGKP01	33	4385	2020-11-04T00:00:00Z	ftp://ftp.ncbi.nlm.nih.gov/genomes/all/GCA/015/234/875/GCA_015234875.1_ASM1523487v1	ftp://ftp.ncbi.nlm.nih.gov/genomes/all/GCF/015/234/875/GCF_015234875.1_ASM1523487v1
CB00186	SAMN16340021	PRJNA475751	GCA_016500775.1	Contig	4.84497	53.8		JADVEE01	21	4426	2021-01-05T00:00:00Z	ftp://ftp.ncbi.nlm.nih.gov/genomes/all/GCA/016/500/775/GCA_016500775.1_ASM1650077v1	ftp://ftp.ncbi.nlm.nih.gov/genomes/all/GCF/016/500/775/GCF_016500775.1_ASM1650077v1
B1B	SAMN05371063	PRJNA328418	GCA_001858105.1	Contig	4.63565	53.8		MBTW01	21	4254	2016-11-01T00:00:00Z	ftp://ftp.ncbi.nlm.nih.gov/genomes/all/GCA/001/858/105/GCA_001858105.1_ASM185810v1	ftp://ftp.ncbi.nlm.nih.gov/genomes/all/GCF/001/858/105/GCF_001858105.1_ASM185810v1
L168	SAMN09270542	PRJNA473297	GCA_003184045.1	Scaffold	4.8451	53.8		QHHL01	52	4515	2018-06-03T00:00:00Z	ftp://ftp.ncbi.nlm.nih.gov/genomes/all/GCA/003/184/045/GCA_003184045.1_ASM318404v1	ftp://ftp.ncbi.nlm.nih.gov/genomes/all/GCF/003/184/045/GCF_003184045.1_ASM318404v1
MGYG-HGUT-02494	SAMEA5851999	PRJEB33885	GCA_902387665.1	Scaffold	4.8451	53.8		CABMMX01	52	4515	2019-08-12T00:00:00Z	ftp://ftp.ncbi.nlm.nih.gov/genomes/all/GCA/902/387/665/GCA_902387665.1_UHGG_MGYG-HGUT-02494	ftp://ftp.ncbi.nlm.nih.gov/genomes/all/GCF/902/387/665/GCF_902387665.1_UHGG_MGYG-HGUT-02494
CB00046	SAMN10435590	PRJNA475751	GCA_016505035.1	Contig	4.69685	53.8		JADVIQ01	17	4297	2021-01-05T00:00:00Z	ftp://ftp.ncbi.nlm.nih.gov/genomes/all/GCA/016/505/035/GCA_016505035.1_ASM1650503v1	ftp://ftp.ncbi.nlm.nih.gov/genomes/all/GCF/016/505/035/GCF_016505035.1_ASM1650503v1
CB00155	SAMN16339997	PRJNA475751	GCA_016501555.1	Contig	4.71246	53.7		JADVFC01	17	4309	2021-01-05T00:00:00Z	ftp://ftp.ncbi.nlm.nih.gov/genomes/all/GCA/016/501/555/GCA_016501555.1_ASM1650155v1	ftp://ftp.ncbi.nlm.nih.gov/genomes/all/GCF/016/501/555/GCF_016501555.1_ASM1650155v1
CB00159	SAMN16340001	PRJNA475751	GCA_016501465.1	Contig	4.85488	53.8		JADVEY01	21	4435	2021-01-05T00:00:00Z	ftp://ftp.ncbi.nlm.nih.gov/genomes/all/GCA/016/501/465/GCA_016501465.1_ASM1650146v1	ftp://ftp.ncbi.nlm.nih.gov/genomes/all/GCF/016/501/465/GCF_016501465.1_ASM1650146v1
CB00150	SAMN16339992	PRJNA475751	GCA_016502995.1	Contig	4.81295	53.8		JADVFH01	24	4378	2021-01-05T00:00:00Z	ftp://ftp.ncbi.nlm.nih.gov/genomes/all/GCA/016/502/995/GCA_016502995.1_ASM1650299v1	ftp://ftp.ncbi.nlm.nih.gov/genomes/all/GCF/016/502/995/GCF_016502995.1_ASM1650299v1
CB00016	SAMN10435560	PRJNA475751	GCA_016505495.1	Contig	4.9026	53.7		JADVJP01	20	4496	2021-01-05T00:00:00Z	ftp://ftp.ncbi.nlm.nih.gov/genomes/all/GCA/016/505/495/GCA_016505495.1_ASM1650549v1	ftp://ftp.ncbi.nlm.nih.gov/genomes/all/GCF/016/505/495/GCF_016505495.1_ASM1650549v1
CB00057	SAMN10435600	PRJNA475751	GCA_016504825.1	Contig	4.89069	53.7		JADVIH01	20	4483	2021-01-05T00:00:00Z	ftp://ftp.ncbi.nlm.nih.gov/genomes/all/GCA/016/504/825/GCA_016504825.1_ASM1650482v1	ftp://ftp.ncbi.nlm.nih.gov/genomes/all/GCF/016/504/825/GCF_016504825.1_ASM1650482v1
CB00063	SAMN10435606	PRJNA475751	GCA_016504635.1	Contig	4.86862	53.7		JADVIB01	25	4450	2021-01-05T00:00:00Z	ftp://ftp.ncbi.nlm.nih.gov/genomes/all/GCA/016/504/635/GCA_016504635.1_ASM1650463v1	ftp://ftp.ncbi.nlm.nih.gov/genomes/all/GCF/016/504/635/GCF_016504635.1_ASM1650463v1
CB00168	SAMN16340009	PRJNA475751	GCA_016501265.1	Contig	4.66	53.7		JADVEQ01	29	4261	2021-01-05T00:00:00Z	ftp://ftp.ncbi.nlm.nih.gov/genomes/all/GCA/016/501/265/GCA_016501265.1_ASM1650126v1	ftp://ftp.ncbi.nlm.nih.gov/genomes/all/GCF/016/501/265/GCF_016501265.1_ASM1650126v1
CB00182	SAMN16340019	PRJNA475751	GCA_016500875.1	Contig	4.88177	53.7		JADVEG01	29	4461	2021-01-05T00:00:00Z	ftp://ftp.ncbi.nlm.nih.gov/genomes/all/GCA/016/500/875/GCA_016500875.1_ASM1650087v1	ftp://ftp.ncbi.nlm.nih.gov/genomes/all/GCF/016/500/875/GCF_016500875.1_ASM1650087v1
CB00084	SAMN11284927	PRJNA475751	GCA_016504145.1	Contig	4.68487	53.9		JADVHN01	15	4274	2021-01-05T00:00:00Z	ftp://ftp.ncbi.nlm.nih.gov/genomes/all/GCA/016/504/145/GCA_016504145.1_ASM1650414v1	ftp://ftp.ncbi.nlm.nih.gov/genomes/all/GCF/016/504/145/GCF_016504145.1_ASM1650414v1
CB00151	SAMN16339993	PRJNA475751	GCA_016501675.1	Contig	4.58434	53.8		JADVFG01	18	4146	2021-01-05T00:00:00Z	ftp://ftp.ncbi.nlm.nih.gov/genomes/all/GCA/016/501/675/GCA_016501675.1_ASM1650167v1	ftp://ftp.ncbi.nlm.nih.gov/genomes/all/GCF/016/501/675/GCF_016501675.1_ASM1650167v1
CB00206	SAMN16340040	PRJNA475751	GCA_016500445.1	Contig	4.79767	53.7		JADVDM01	19	4363	2021-01-05T00:00:00Z	ftp://ftp.ncbi.nlm.nih.gov/genomes/all/GCA/016/500/445/GCA_016500445.1_ASM1650044v1	ftp://ftp.ncbi.nlm.nih.gov/genomes/all/GCF/016/500/445/GCF_016500445.1_ASM1650044v1
CB00061	SAMN10435604	PRJNA475751	GCA_016504665.1	Contig	4.76845	53.9		JADVID01	33	4324	2021-01-05T00:00:00Z	ftp://ftp.ncbi.nlm.nih.gov/genomes/all/GCA/016/504/665/GCA_016504665.1_ASM1650466v1	ftp://ftp.ncbi.nlm.nih.gov/genomes/all/GCF/016/504/665/GCF_016504665.1_ASM1650466v1
CK13481	SAMN12220004	PRJNA552260	GCA_014855915.1	Contig	4.91373	53.7825	plasmid pCK13481_KPC2:NZ_VKMR01000046.1/	VKMR01	46	4546	2020-10-06T00:00:00Z	ftp://ftp.ncbi.nlm.nih.gov/genomes/all/GCA/014/855/915/GCA_014855915.1_ASM1485591v1	ftp://ftp.ncbi.nlm.nih.gov/genomes/all/GCF/014/855/915/GCF_014855915.1_ASM1485591v1
CB00121	SAMN13621905	PRJNA475751	GCA_016503385.1	Contig	4.79046	53.7		JADVGH01	29	4355	2021-01-05T00:00:00Z	ftp://ftp.ncbi.nlm.nih.gov/genomes/all/GCA/016/503/385/GCA_016503385.1_ASM1650338v1	ftp://ftp.ncbi.nlm.nih.gov/genomes/all/GCF/016/503/385/GCF_016503385.1_ASM1650338v1
1001285B_161010_B2	SAMN15532929	PRJNA637878	GCA_015670485.1	Scaffold	4.85661	53.7		JADPBY01	23	4429	2020-11-23T00:00:00Z	ftp://ftp.ncbi.nlm.nih.gov/genomes/all/GCA/015/670/485/GCA_015670485.1_ASM1567048v1	ftp://ftp.ncbi.nlm.nih.gov/genomes/all/GCF/015/670/485/GCF_015670485.1_ASM1567048v1
NCTC10771	SAMEA104338398	PRJEB6403	GCA_900461055.1	Contig	4.82161	53.7		UAVT01	15	4387	2018-06-16T00:00:00Z	ftp://ftp.ncbi.nlm.nih.gov/genomes/all/GCA/900/461/055/GCA_900461055.1_59014_D01	ftp://ftp.ncbi.nlm.nih.gov/genomes/all/GCF/900/461/055/GCF_900461055.1_59014_D01
CB13142	SAMN12219994	PRJNA552260	GCA_014856055.1	Contig	4.90363	53.7825	plasmid pCB13142_KPC2:NZ_VKNB01000047.1/	VKNB01	47	4539	2020-10-06T00:00:00Z	ftp://ftp.ncbi.nlm.nih.gov/genomes/all/GCA/014/856/055/GCA_014856055.1_ASM1485605v1	ftp://ftp.ncbi.nlm.nih.gov/genomes/all/GCF/014/856/055/GCF_014856055.1_ASM1485605v1
CB00081	SAMN11284924	PRJNA475751	GCA_016504165.1	Contig	4.68261	53.7		JADVHP01	21	4218	2021-01-05T00:00:00Z	ftp://ftp.ncbi.nlm.nih.gov/genomes/all/GCA/016/504/165/GCA_016504165.1_ASM1650416v1	ftp://ftp.ncbi.nlm.nih.gov/genomes/all/GCF/016/504/165/GCF_016504165.1_ASM1650416v1
CB00107	SAMN12220312	PRJNA475751	GCA_016503745.1	Contig	4.55606	53.9		JADVGU01	17	4127	2021-01-05T00:00:00Z	ftp://ftp.ncbi.nlm.nih.gov/genomes/all/GCA/016/503/745/GCA_016503745.1_ASM1650374v1	ftp://ftp.ncbi.nlm.nih.gov/genomes/all/GCF/016/503/745/GCF_016503745.1_ASM1650374v1
CB00035	SAMN10435579	PRJNA475751	GCA_016505185.1	Contig	4.83004	53.8		JADVJA01	20	4403	2021-01-05T00:00:00Z	ftp://ftp.ncbi.nlm.nih.gov/genomes/all/GCA/016/505/185/GCA_016505185.1_ASM1650518v1	ftp://ftp.ncbi.nlm.nih.gov/genomes/all/GCF/016/505/185/GCF_016505185.1_ASM1650518v1
CB00008	SAMN10435553	PRJNA475751	GCA_016505565.1	Contig	4.80117	53.8		JADVJU01	28	4367	2021-01-05T00:00:00Z	ftp://ftp.ncbi.nlm.nih.gov/genomes/all/GCA/016/505/565/GCA_016505565.1_ASM1650556v1	ftp://ftp.ncbi.nlm.nih.gov/genomes/all/GCF/016/505/565/GCF_016505565.1_ASM1650556v1
CB00027	SAMN10435571	PRJNA475751	GCA_016505295.1	Contig	4.59752	53.8		JADVJG01	20	4132	2021-01-05T00:00:00Z	ftp://ftp.ncbi.nlm.nih.gov/genomes/all/GCA/016/505/295/GCA_016505295.1_ASM1650529v1	ftp://ftp.ncbi.nlm.nih.gov/genomes/all/GCF/016/505/295/GCF_016505295.1_ASM1650529v1
CB00099	SAMN12220305	PRJNA475751	GCA_016503915.1	Contig	4.66336	53.8		JADVHB01	22	4270	2021-01-05T00:00:00Z	ftp://ftp.ncbi.nlm.nih.gov/genomes/all/GCA/016/503/915/GCA_016503915.1_ASM1650391v1	ftp://ftp.ncbi.nlm.nih.gov/genomes/all/GCF/016/503/915/GCF_016503915.1_ASM1650391v1
CB00102	SAMN12220307	PRJNA475751	GCA_016503785.1	Contig	4.92244	53.7		JADVGZ01	20	4532	2021-01-05T00:00:00Z	ftp://ftp.ncbi.nlm.nih.gov/genomes/all/GCA/016/503/785/GCA_016503785.1_ASM1650378v1	ftp://ftp.ncbi.nlm.nih.gov/genomes/all/GCF/016/503/785/GCF_016503785.1_ASM1650378v1
CB00158	SAMN16340000	PRJNA475751	GCA_016501505.1	Contig	4.91963	53.7		JADVEZ01	23	4523	2021-01-05T00:00:00Z	ftp://ftp.ncbi.nlm.nih.gov/genomes/all/GCA/016/501/505/GCA_016501505.1_ASM1650150v1	ftp://ftp.ncbi.nlm.nih.gov/genomes/all/GCF/016/501/505/GCF_016501505.1_ASM1650150v1
CB00128	SAMN13621912	PRJNA475751	GCA_016503295.1	Contig	4.93435	53.7		JADVGB01	29	4532	2021-01-05T00:00:00Z	ftp://ftp.ncbi.nlm.nih.gov/genomes/all/GCA/016/503/295/GCA_016503295.1_ASM1650329v1	ftp://ftp.ncbi.nlm.nih.gov/genomes/all/GCF/016/503/295/GCF_016503295.1_ASM1650329v1
CB00083	SAMN11284926	PRJNA475751	GCA_016507605.1	Contig	4.67414	53.7		JADVNP01	25	4254	2021-01-05T00:00:00Z	ftp://ftp.ncbi.nlm.nih.gov/genomes/all/GCA/016/507/605/GCA_016507605.1_ASM1650760v1	ftp://ftp.ncbi.nlm.nih.gov/genomes/all/GCF/016/507/605/GCF_016507605.1_ASM1650760v1
20112523	SAMN14379554	PRJNA612640	GCA_016114665.1	Contig	4.84441	53.8		JAASMA01	22	4447	2020-12-18T00:00:00Z	ftp://ftp.ncbi.nlm.nih.gov/genomes/all/GCA/016/114/665/GCA_016114665.1_ASM1611466v1	ftp://ftp.ncbi.nlm.nih.gov/genomes/all/GCF/016/114/665/GCF_016114665.1_ASM1611466v1
CB00055	SAMN10435598	PRJNA475751	GCA_016504805.1	Contig	4.77312	53.8		JADVIJ01	26	4360	2021-01-05T00:00:00Z	ftp://ftp.ncbi.nlm.nih.gov/genomes/all/GCA/016/504/805/GCA_016504805.1_ASM1650480v1	ftp://ftp.ncbi.nlm.nih.gov/genomes/all/GCF/016/504/805/GCF_016504805.1_ASM1650480v1
CB00196	SAMN16340031	PRJNA475751	GCA_016500565.1	Contig	4.88915	53.8		JADVDU01	24	4478	2021-01-05T00:00:00Z	ftp://ftp.ncbi.nlm.nih.gov/genomes/all/GCA/016/500/565/GCA_016500565.1_ASM1650056v1	ftp://ftp.ncbi.nlm.nih.gov/genomes/all/GCF/016/500/565/GCF_016500565.1_ASM1650056v1
CB00135	SAMN13621919	PRJNA475751	GCA_016502005.1	Contig	4.92735	53.7		JADVFU01	28	4526	2021-01-05T00:00:00Z	ftp://ftp.ncbi.nlm.nih.gov/genomes/all/GCA/016/502/005/GCA_016502005.1_ASM1650200v1	ftp://ftp.ncbi.nlm.nih.gov/genomes/all/GCF/016/502/005/GCF_016502005.1_ASM1650200v1
CB00092	SAMN12220299	PRJNA475751	GCA_016504055.1	Contig	4.7681	53.6		JADVHH01	22	4360	2021-01-05T00:00:00Z	ftp://ftp.ncbi.nlm.nih.gov/genomes/all/GCA/016/504/055/GCA_016504055.1_ASM1650405v1	ftp://ftp.ncbi.nlm.nih.gov/genomes/all/GCF/016/504/055/GCF_016504055.1_ASM1650405v1
CB00136	SAMN13621920	PRJNA475751	GCA_016501985.1	Contig	4.69055	53.7		JADVFT01	23	4274	2021-01-05T00:00:00Z	ftp://ftp.ncbi.nlm.nih.gov/genomes/all/GCA/016/501/985/GCA_016501985.1_ASM1650198v1	ftp://ftp.ncbi.nlm.nih.gov/genomes/all/GCF/016/501/985/GCF_016501985.1_ASM1650198v1
CB00032	SAMN10435576	PRJNA475751	GCA_016505225.1	Contig	4.90634	53.7		JADVJD01	39	4464	2021-01-05T00:00:00Z	ftp://ftp.ncbi.nlm.nih.gov/genomes/all/GCA/016/505/225/GCA_016505225.1_ASM1650522v1	ftp://ftp.ncbi.nlm.nih.gov/genomes/all/GCF/016/505/225/GCF_016505225.1_ASM1650522v1
CB00087	SAMN11284930	PRJNA475751	GCA_016507545.1	Contig	4.60611	53.8		JADVNN01	24	4180	2021-01-05T00:00:00Z	ftp://ftp.ncbi.nlm.nih.gov/genomes/all/GCA/016/507/545/GCA_016507545.1_ASM1650754v1	ftp://ftp.ncbi.nlm.nih.gov/genomes/all/GCF/016/507/545/GCF_016507545.1_ASM1650754v1
MRSN755319	SAMN17317343	PRJNA692233	GCA_016760555.1	Contig	4.83926	53.6		JAERIK01	37	4441	2021-01-27T00:00:00Z	ftp://ftp.ncbi.nlm.nih.gov/genomes/all/GCA/016/760/555/GCA_016760555.1_ASM1676055v1	ftp://ftp.ncbi.nlm.nih.gov/genomes/all/GCF/016/760/555/GCF_016760555.1_ASM1676055v1
YDC582	SAMN07974444	PRJNA416908	GCA_002863965.1	Contig	4.65294	53.8		PGIF01	32	4267	2018-01-05T00:00:00Z	ftp://ftp.ncbi.nlm.nih.gov/genomes/all/GCA/002/863/965/GCA_002863965.1_ASM286396v1	ftp://ftp.ncbi.nlm.nih.gov/genomes/all/GCF/002/863/965/GCF_002863965.1_ASM286396v1
CB00140	SAMN16339983	PRJNA475751	GCA_016501955.1	Contig	4.88398	53.8		JADVFP01	35	4539	2021-01-05T00:00:00Z	ftp://ftp.ncbi.nlm.nih.gov/genomes/all/GCA/016/501/955/GCA_016501955.1_ASM1650195v1	ftp://ftp.ncbi.nlm.nih.gov/genomes/all/GCF/016/501/955/GCF_016501955.1_ASM1650195v1
CB00202	SAMN16340037	PRJNA475751	GCA_016500495.1	Contig	4.88407	53.7		JADVDP01	25	4515	2021-01-05T00:00:00Z	ftp://ftp.ncbi.nlm.nih.gov/genomes/all/GCA/016/500/495/GCA_016500495.1_ASM1650049v1	ftp://ftp.ncbi.nlm.nih.gov/genomes/all/GCF/016/500/495/GCF_016500495.1_ASM1650049v1
HAMBI_1287	SAMN09428653	PRJNA476209	GCA_003350185.1	Scaffold	4.68543	53.8		QLLB01	25	4313	2018-07-31T00:00:00Z	ftp://ftp.ncbi.nlm.nih.gov/genomes/all/GCA/003/350/185/GCA_003350185.1_ASM335018v1	ftp://ftp.ncbi.nlm.nih.gov/genomes/all/GCF/003/350/185/GCF_003350185.1_ASM335018v1
CB00118	SAMN12220323	PRJNA475751	GCA_016503565.1	Contig	4.78951	53.8		JADVGK01	31	4443	2021-01-05T00:00:00Z	ftp://ftp.ncbi.nlm.nih.gov/genomes/all/GCA/016/503/565/GCA_016503565.1_ASM1650356v1	ftp://ftp.ncbi.nlm.nih.gov/genomes/all/GCF/016/503/565/GCF_016503565.1_ASM1650356v1
Survcare347	SAMN17373027	PRJNA692829	GCA_018422455.1	Scaffold	4.88387	53.6		JAFHFR01	59	4451	2021-05-20T00:00:00Z	ftp://ftp.ncbi.nlm.nih.gov/genomes/all/GCA/018/422/455/GCA_018422455.1_ASM1842245v1	ftp://ftp.ncbi.nlm.nih.gov/genomes/all/GCF/018/422/455/GCF_018422455.1_ASM1842245v1
CB00074	SAMN10435616	PRJNA475751	GCA_016504345.1	Scaffold	4.7039	53.8		JADVHT01	27	4232	2021-01-05T00:00:00Z	ftp://ftp.ncbi.nlm.nih.gov/genomes/all/GCA/016/504/345/GCA_016504345.1_ASM1650434v1	ftp://ftp.ncbi.nlm.nih.gov/genomes/all/GCF/016/504/345/GCF_016504345.1_ASM1650434v1
CB00051	SAMN10435594	PRJNA475751	GCA_016504905.1	Contig	4.90625	53.7		JADVIN01	41	4465	2021-01-05T00:00:00Z	ftp://ftp.ncbi.nlm.nih.gov/genomes/all/GCA/016/504/905/GCA_016504905.1_ASM1650490v1	ftp://ftp.ncbi.nlm.nih.gov/genomes/all/GCF/016/504/905/GCF_016504905.1_ASM1650490v1
CB00060	SAMN10435603	PRJNA475751	GCA_016504745.1	Contig	4.80699	53.6		JADVIE01	32	4358	2021-01-05T00:00:00Z	ftp://ftp.ncbi.nlm.nih.gov/genomes/all/GCA/016/504/745/GCA_016504745.1_ASM1650474v1	ftp://ftp.ncbi.nlm.nih.gov/genomes/all/GCF/016/504/745/GCF_016504745.1_ASM1650474v1
L4281	SAMN11417979	PRJNA524703	GCA_009832525.1	Scaffold	4.94415	53.7		WVTY01	68	4545	2020-01-07T00:00:00Z	ftp://ftp.ncbi.nlm.nih.gov/genomes/all/GCA/009/832/525/GCA_009832525.1_ASM983252v1	ftp://ftp.ncbi.nlm.nih.gov/genomes/all/GCF/009/832/525/GCF_009832525.1_ASM983252v1
AS012499	SAMN12250818	PRJNA553678	GCA_010588075.1	Scaffold	5.03277	53.8		VKRZ01	660	4893	2020-02-14T00:00:00Z	ftp://ftp.ncbi.nlm.nih.gov/genomes/all/GCA/010/588/075/GCA_010588075.1_ASM1058807v1	ftp://ftp.ncbi.nlm.nih.gov/genomes/all/GCF/010/588/075/GCF_010588075.1_ASM1058807v1
Survcare397	SAMN17373065	PRJNA692829	GCA_018421745.1	Scaffold	4.84934	53.8		JAFHHD01	78	4424	2021-05-20T00:00:00Z	ftp://ftp.ncbi.nlm.nih.gov/genomes/all/GCA/018/421/745/GCA_018421745.1_ASM1842174v1	ftp://ftp.ncbi.nlm.nih.gov/genomes/all/GCF/018/421/745/GCF_018421745.1_ASM1842174v1
ICR003204	SAMN10847462	PRJNA517917	GCA_004181995.1	Scaffold	4.76702	53.8		SEJQ01	114	4416	2019-02-12T00:00:00Z	ftp://ftp.ncbi.nlm.nih.gov/genomes/all/GCA/004/181/995/GCA_004181995.1_ASM418199v1	ftp://ftp.ncbi.nlm.nih.gov/genomes/all/GCF/004/181/995/GCF_004181995.1_ASM418199v1
ICR003207	SAMN10847465	PRJNA517917	GCA_004181905.1	Scaffold	4.934	53.8		SEJT01	133	4617	2019-02-12T00:00:00Z	ftp://ftp.ncbi.nlm.nih.gov/genomes/all/GCA/004/181/905/GCA_004181905.1_ASM418190v1	ftp://ftp.ncbi.nlm.nih.gov/genomes/all/GCF/004/181/905/GCF_004181905.1_ASM418190v1
DNF00568	SAMN03842473	PRJNA257374	GCA_001552875.1	Scaffold	4.88238	53.7		LSCU01	45	4515	2016-02-08T00:00:00Z	ftp://ftp.ncbi.nlm.nih.gov/genomes/all/GCA/001/552/875/GCA_001552875.1_ASM155287v1	ftp://ftp.ncbi.nlm.nih.gov/genomes/all/GCF/001/552/875/GCF_001552875.1_ASM155287v1
PSS_7778B	SAMN03842475	PRJNA272099	GCA_001546325.1	Scaffold	4.81195	53.8		LRPT01	55	4424	2016-02-02T00:00:00Z	ftp://ftp.ncbi.nlm.nih.gov/genomes/all/GCA/001/546/325/GCA_001546325.1_ASM154632v1	ftp://ftp.ncbi.nlm.nih.gov/genomes/all/GCF/001/546/325/GCF_001546325.1_ASM154632v1
GED7778C	SAMN03842474	PRJNA272112	GCA_001546305.1	Scaffold	4.81217	53.8		LRPS01	63	4438	2016-02-02T00:00:00Z	ftp://ftp.ncbi.nlm.nih.gov/genomes/all/GCA/001/546/305/GCA_001546305.1_ASM154630v1	ftp://ftp.ncbi.nlm.nih.gov/genomes/all/GCF/001/546/305/GCF_001546305.1_ASM154630v1
661_CKOS	SAMN03197864	PRJNA267549	GCA_001057775.1	Scaffold	4.71645	53.7		JUYC01	493	4466	2015-07-10T00:00:00Z	ftp://ftp.ncbi.nlm.nih.gov/genomes/all/GCA/001/057/775/GCA_001057775.1_ASM105777v1	ftp://ftp.ncbi.nlm.nih.gov/genomes/all/GCF/001/057/775/GCF_001057775.1_ASM105777v1
NCTC11075	SAMEA3222075	PRJEB6403	GCA_900635885.1	Complete	4.78576	53.7	chromosome 1:LR134204.1		1	5629	2018-12-19T00:00:00Z	ftp://ftp.ncbi.nlm.nih.gov/genomes/all/GCA/900/635/885/GCA_900635885.1_35661_B01	ftp://ftp.ncbi.nlm.nih.gov/genomes/all/GCF/900/635/885/GCF_900635885.1_35661_B01
0123A_53_520	SAMN05509313	PRJNA327106	GCA_001931885.1	Complete	4.75249	53.9	chromosome:CP017665.1		1	0	2017-01-04T00:00:00Z	ftp://ftp.ncbi.nlm.nih.gov/genomes/all/GCA/001/931/885/GCA_001931885.1_ASM193188v1
NCTC10849	SAMEA2580312	PRJEB6403	GCA_900706735.1	Contig	4.91569	53.6		CAADIR01	2	4814	2019-03-14T00:00:00Z	ftp://ftp.ncbi.nlm.nih.gov/genomes/all/GCA/900/706/735/GCA_900706735.1_28265_B01	ftp://ftp.ncbi.nlm.nih.gov/genomes/all/GCF/900/706/735/GCF_900706735.1_28265_B01
NCTC10768	SAMEA2709011	PRJEB6403	GCA_900446945.1	Contig	4.89833	53.6		UFWP01	6	4742	2018-07-24T00:00:00Z	ftp://ftp.ncbi.nlm.nih.gov/genomes/all/GCA/900/446/945/GCA_900446945.1_32135_A01	ftp://ftp.ncbi.nlm.nih.gov/genomes/all/GCF/900/446/945/GCF_900446945.1_32135_A01
NCTC10810	SAMEA2665133	PRJEB6403	GCA_900461075.1	Contig	4.73273	53.8		UFWJ01	4	5321	2018-08-06T00:00:00Z	ftp://ftp.ncbi.nlm.nih.gov/genomes/all/GCA/900/461/075/GCA_900461075.1_31530_B01	ftp://ftp.ncbi.nlm.nih.gov/genomes/all/GCF/900/461/075/GCF_900461075.1_31530_B01
NCTC10786	SAMEA2665132	PRJEB6403	GCA_900446925.1	Contig	4.66146	53.8		UAVY01	11	6398	2018-06-16T00:00:00Z	ftp://ftp.ncbi.nlm.nih.gov/genomes/all/GCA/900/446/925/GCA_900446925.1_31340_G02	ftp://ftp.ncbi.nlm.nih.gov/genomes/all/GCF/900/446/925/GCF_900446925.1_31340_G02
	SAMEA2612307	PRJEB6512	GCA_000939835.1	Contig	4.97554	53.6			5	4794	2014-08-19T23:06:00Z	ftp://ftp.ncbi.nlm.nih.gov/genomes/all/GCA/000/939/835/GCA_000939835.1_PRJEB6512_assembly_1

## Sheet: Clostridium butyricum
Supplementary Table S3. Ureolytic bacteria that have been genome sequenced - Clostridium butyricum
Strain	BioSample	BioProject	Assembly	Level	Size (Mb)	GC%	Replicons	WGS	Scaffolds	CDS	Release Date	GenBank FTP	RefSeq FTP
CDC_51208	SAMN04262337	PRJNA301981	GCA_001886875.1	Complete	4.63991	28.6898	chromosome:NZ_CP013239.1/CP013239.1; plasmid pNPD4_1:NZ_CP013240.1/CP013240.1; plasmid pNPD4_2:NZ_CP013238.1/CP013238.1		3	4045	2016-11-28T00:00:00Z	ftp://ftp.ncbi.nlm.nih.gov/genomes/all/GCA/001/886/875/GCA_001886875.1_ASM188687v1	ftp://ftp.ncbi.nlm.nih.gov/genomes/all/GCF/001/886/875/GCF_001886875.1_ASM188687v1
DSM 10702	SAMN11835364	PRJNA544389	GCA_014131795.1	Complete	4.7056	28.7137	chromosome 1:NZ_CP040626.1/CP040626.1; chromosome 2:NZ_CP040627.1/CP040627.1; plasmid pCB_1:NZ_CP040628.1/CP040628.1; plasmid pCB_2:NZ_CP040629.1/CP040629.1		4	4156	2020-08-10T00:00:00Z	ftp://ftp.ncbi.nlm.nih.gov/genomes/all/GCA/014/131/795/GCA_014131795.1_ASM1413179v1	ftp://ftp.ncbi.nlm.nih.gov/genomes/all/GCF/014/131/795/GCF_014131795.1_ASM1413179v1
NBRC 13949	SAMD00169824	PRJDB8042	GCA_006742065.1	Complete	4.7051	28.7137	chromosome:NZ_AP019716.1/AP019716.1; plasmid pCBU1:NZ_AP019717.1/AP019717.1; plasmid pCBU2:NZ_AP019718.1/AP019718.1; plasmid pCBU3:NZ_AP019719.1/AP019719.1		4	4150	2019-06-11T23:05:00Z	ftp://ftp.ncbi.nlm.nih.gov/genomes/all/GCA/006/742/065/GCA_006742065.1_ASM674206v1	ftp://ftp.ncbi.nlm.nih.gov/genomes/all/GCF/006/742/065/GCF_006742065.1_ASM674206v1
2022-04-01	SAMN11489284	PRJNA534376	GCA_005145085.1	Complete	4.63659	28.717	chromosome:NZ_CP039705.1/CP039705.1; plasmid p-butyl_plas_4-1:NZ_CP039706.1/CP039706.1		2	4040	2019-05-05T00:00:00Z	ftp://ftp.ncbi.nlm.nih.gov/genomes/all/GCA/005/145/085/GCA_005145085.1_ASM514508v1	ftp://ftp.ncbi.nlm.nih.gov/genomes/all/GCF/005/145/085/GCF_005145085.1_ASM514508v1
CFSA3987	SAMN10285205	PRJNA498210	GCA_009650315.1	Complete	4.74685	28.8256	chromosome:NZ_CP033247.1/CP033247.1; plasmid pCFSA3987:NZ_CP033246.1/CP033246.1		2	4105	2019-11-12T00:00:00Z	ftp://ftp.ncbi.nlm.nih.gov/genomes/all/GCA/009/650/315/GCA_009650315.1_ASM965031v1	ftp://ftp.ncbi.nlm.nih.gov/genomes/all/GCF/009/650/315/GCF_009650315.1_ASM965031v1
CFSA3989	SAMN10285378	PRJNA498210	GCA_009650335.1	Complete	4.74678	28.8256	chromosome:NZ_CP033249.1/CP033249.1; plasmid pCFSA3989:NZ_CP033248.1/CP033248.1		2	4133	2019-11-12T00:00:00Z	ftp://ftp.ncbi.nlm.nih.gov/genomes/all/GCA/009/650/335/GCA_009650335.1_ASM965033v1	ftp://ftp.ncbi.nlm.nih.gov/genomes/all/GCF/009/650/335/GCF_009650335.1_ASM965033v1
2022-03-16	SAMN14846469	PRJNA630842	GCA_013112415.1	Complete	4.63082	28.7169	chromosome 1:NZ_CP053292.1/CP053292.1; chromosome 2:NZ_CP053293.1/CP053293.1		2	4046	2020-05-17T00:00:00Z	ftp://ftp.ncbi.nlm.nih.gov/genomes/all/GCA/013/112/415/GCA_013112415.1_ASM1311241v1	ftp://ftp.ncbi.nlm.nih.gov/genomes/all/GCF/013/112/415/GCF_013112415.1_ASM1311241v1
KNU-L09	SAMN04293668	PRJNA304074	GCA_001456065.2	Complete	4.62789	28.7132	chromosome 1:NZ_CP013252.1/CP013252.1; chromosome 2:NZ_CP013489.1/CP013489.1		2	4014	2015-12-03T00:00:00Z	ftp://ftp.ncbi.nlm.nih.gov/genomes/all/GCA/001/456/065/GCA_001456065.2_ASM145606v2	ftp://ftp.ncbi.nlm.nih.gov/genomes/all/GCF/001/456/065/GCF_001456065.2_ASM145606v2
JKY6D1	SAMN04285352	PRJNA303063	GCA_001465175.1	Complete	4.61833	28.712	chromosome 1:NZ_CP013352.1/CP013352.1; chromosome 2:NZ_CP013353.1/CP013353.1; plasmid unnamed:NZ_CP013354.1/CP013354.1		3	4028	2015-12-10T00:00:00Z	ftp://ftp.ncbi.nlm.nih.gov/genomes/all/GCA/001/465/175/GCA_001465175.1_ASM146517v1	ftp://ftp.ncbi.nlm.nih.gov/genomes/all/GCF/001/465/175/GCF_001465175.1_ASM146517v1
S-45-5	SAMN09518512	PRJNA478481	GCA_003315755.1	Complete	4.58851	28.7152	chromosome 1:NZ_CP030775.1/CP030775.1; chromosome 2:NZ_CP030776.1/CP030776.1		2	3998	2018-07-12T00:00:00Z	ftp://ftp.ncbi.nlm.nih.gov/genomes/all/GCA/003/315/755/GCA_003315755.1_ASM331575v1	ftp://ftp.ncbi.nlm.nih.gov/genomes/all/GCF/003/315/755/GCF_003315755.1_ASM331575v1
TOA	SAMN04527051	PRJNA314015	GCA_001646605.1	Complete	4.5972	28.6285	chromosome 1:NZ_CP014704.1/CP014704.1; chromosome 2:NZ_CP014705.1/CP014705.1; plasmid unnamed:NZ_CP014706.1/CP014706.1		3	3997	2016-05-18T00:00:00Z	ftp://ftp.ncbi.nlm.nih.gov/genomes/all/GCA/001/646/605/GCA_001646605.1_ASM164660v1	ftp://ftp.ncbi.nlm.nih.gov/genomes/all/GCF/001/646/605/GCF_001646605.1_ASM164660v1
CBUT	SAMN18751771	PRJNA722306	GCA_018140655.1	Complete	4.48839	28.7899	chromosome:NZ_CP073277.1/CP073277.1; plasmid unnamed:NZ_CP073278.1/CP073278.1		2	3893	2021-04-26T00:00:00Z	ftp://ftp.ncbi.nlm.nih.gov/genomes/all/GCA/018/140/655/GCA_018140655.1_ASM1814065v1	ftp://ftp.ncbi.nlm.nih.gov/genomes/all/GCF/018/140/655/GCF_018140655.1_ASM1814065v1
DS501	SAMN18091333	PRJNA705531	GCA_017352175.1	Chromosome	3.86134	28.8	chromosome:NZ_CP071447.1/CP071447.1		1	3399	2021-03-14T00:00:00Z	ftp://ftp.ncbi.nlm.nih.gov/genomes/all/GCA/017/352/175/GCA_017352175.1_ASM1735217v1	ftp://ftp.ncbi.nlm.nih.gov/genomes/all/GCF/017/352/175/GCF_017352175.1_ASM1735217v1
NBRC 13949	SAMD00177826	PRJDB8482	GCA_007992895.1	Contig	4.59067	28.5		BKBD01	95	4125	2019-07-31T22:07:00Z	ftp://ftp.ncbi.nlm.nih.gov/genomes/all/GCA/007/992/895/GCA_007992895.1_ASM799289v1	ftp://ftp.ncbi.nlm.nih.gov/genomes/all/GCF/007/992/895/GCF_007992895.1_ASM799289v1
DSM 10702	SAMN02470945	PRJNA196472	GCA_000409755.1	Contig	4.59681	28.5		AQQF01	207	4127	2013-06-10T00:00:00Z	ftp://ftp.ncbi.nlm.nih.gov/genomes/all/GCA/000/409/755/GCA_000409755.1_Clostridium_butyricum_DSM_10702_Genome_sequencing	ftp://ftp.ncbi.nlm.nih.gov/genomes/all/GCF/000/409/755/GCF_000409755.1_Clostridium_butyricum_DSM_10702_Genome_sequencing
DJ075	SAMN06297357	PRJNA370019	GCA_014137745.1	Contig	4.62905	28.7		JACGZE01	2	3975	2020-08-10T00:00:00Z	ftp://ftp.ncbi.nlm.nih.gov/genomes/all/GCA/014/137/745/GCA_014137745.1_ASM1413774v1	ftp://ftp.ncbi.nlm.nih.gov/genomes/all/GCF/014/137/745/GCF_014137745.1_ASM1413774v1
HM-68	SAMN03272540	PRJNA271049	GCA_000878275.1	Contig	4.60476	28.6		JXBT01	2	4045	2015-02-19T00:00:00Z	ftp://ftp.ncbi.nlm.nih.gov/genomes/all/GCA/000/878/275/GCA_000878275.1_ASM87827v1	ftp://ftp.ncbi.nlm.nih.gov/genomes/all/GCF/000/878/275/GCF_000878275.1_ASM87827v1
1001713B170214_170313_A7	SAMN15532454	PRJNA637878	GCA_015557845.1	Scaffold	4.56724	28.5		JADNPC01	38	3907	2020-11-17T00:00:00Z	ftp://ftp.ncbi.nlm.nih.gov/genomes/all/GCA/015/557/845/GCA_015557845.1_ASM1555784v1	ftp://ftp.ncbi.nlm.nih.gov/genomes/all/GCF/015/557/845/GCF_015557845.1_ASM1555784v1
GGCC_0151	SAMN14737617	PRJNA628651	GCA_017565995.1	Contig	3.81518	29		JABFCF01	476	3408	2021-03-22T00:00:00Z	ftp://ftp.ncbi.nlm.nih.gov/genomes/all/GCA/017/565/995/GCA_017565995.1_ASM1756599v1	ftp://ftp.ncbi.nlm.nih.gov/genomes/all/GCF/017/565/995/GCF_017565995.1_ASM1756599v1
NBRC 3315	SAMD00177824	PRJDB8480	GCA_007992855.1	Contig	4.52987	28.5		BKBB01	62	4016	2019-07-31T22:03:00Z	ftp://ftp.ncbi.nlm.nih.gov/genomes/all/GCA/007/992/855/GCA_007992855.1_ASM799285v1	ftp://ftp.ncbi.nlm.nih.gov/genomes/all/GCF/007/992/855/GCF_007992855.1_ASM799285v1
DJ013	SAMN14588124	PRJNA624877	GCA_014230505.1	Contig	4.52898	28.5		JAAZWP01	59	3941	2020-08-17T00:00:00Z	ftp://ftp.ncbi.nlm.nih.gov/genomes/all/GCA/014/230/505/GCA_014230505.1_ASM1423050v1	ftp://ftp.ncbi.nlm.nih.gov/genomes/all/GCF/014/230/505/GCF_014230505.1_ASM1423050v1
BL-5262-9RE	SAMN11521272	PRJNA517184	GCA_011019995.1	Contig	4.67297	28.5		SWZQ01	90	4047	2020-02-25T00:00:00Z	ftp://ftp.ncbi.nlm.nih.gov/genomes/all/GCA/011/019/995/GCA_011019995.1_ASM1101999v1	ftp://ftp.ncbi.nlm.nih.gov/genomes/all/GCF/011/019/995/GCF_011019995.1_ASM1101999v1
AF25-25	SAMN09734495	PRJNA482748	GCA_003459015.1	Scaffold	4.53546	28.5		QRUG01	57	4018	2018-09-05T00:00:00Z	ftp://ftp.ncbi.nlm.nih.gov/genomes/all/GCA/003/459/015/GCA_003459015.1_ASM345901v1	ftp://ftp.ncbi.nlm.nih.gov/genomes/all/GCF/003/459/015/GCF_003459015.1_ASM345901v1
MGYG-HGUT-00014	SAMEA5849515	PRJEB33885	GCA_902362255.1	Scaffold	4.56729	28.5		CABIVR01	63	4044	2019-08-12T00:00:00Z	ftp://ftp.ncbi.nlm.nih.gov/genomes/all/GCA/902/362/255/GCA_902362255.1_MGYG-HGUT-00014	ftp://ftp.ncbi.nlm.nih.gov/genomes/all/GCF/902/362/255/GCF_902362255.1_MGYG-HGUT-00014
HYCB	SAMN15338493	PRJNA640956	GCA_013377675.1	Contig	4.51724	28.5		JABXWN01	70	3888	2020-06-30T00:00:00Z	ftp://ftp.ncbi.nlm.nih.gov/genomes/all/GCA/013/377/675/GCA_013377675.1_ASM1337767v1	ftp://ftp.ncbi.nlm.nih.gov/genomes/all/GCF/013/377/675/GCF_013377675.1_ASM1337767v1
1001287H_170206_H10	SAMN15533046	PRJNA637878	GCA_015669495.1	Scaffold	4.54074	28.6		JADPAI01	86	3920	2020-11-23T00:00:00Z	ftp://ftp.ncbi.nlm.nih.gov/genomes/all/GCA/015/669/495/GCA_015669495.1_ASM1566949v1	ftp://ftp.ncbi.nlm.nih.gov/genomes/all/GCF/015/669/495/GCF_015669495.1_ASM1566949v1
1001311H_170123_H1	SAMN15532637	PRJNA637878	GCA_015667735.1	Scaffold	4.53758	28.5		JADPEK01	73	3882	2020-11-23T00:00:00Z	ftp://ftp.ncbi.nlm.nih.gov/genomes/all/GCA/015/667/735/GCA_015667735.1_ASM1566773v1	ftp://ftp.ncbi.nlm.nih.gov/genomes/all/GCF/015/667/735/GCF_015667735.1_ASM1566773v1
BIOML-A2	SAMN11945296	PRJNA544527	GCA_009876455.1	Contig	4.72225	29.6		WWTZ01	95	4072	2020-01-14T00:00:00Z	ftp://ftp.ncbi.nlm.nih.gov/genomes/all/GCA/009/876/455/GCA_009876455.1_ASM987645v1	ftp://ftp.ncbi.nlm.nih.gov/genomes/all/GCF/009/876/455/GCF_009876455.1_ASM987645v1
4928STDY7387863	SAMEA4623287	PRJEB22252	GCA_902165875.1	Scaffold	4.5804	28.6		CABHIF01	82	4058	2019-07-11T00:00:00Z	ftp://ftp.ncbi.nlm.nih.gov/genomes/all/GCA/902/165/875/GCA_902165875.1_26009_2_2	ftp://ftp.ncbi.nlm.nih.gov/genomes/all/GCF/902/165/875/GCF_902165875.1_26009_2_2
D52t1_170925_F3	SAMN15533278	PRJNA637878	GCA_015667245.1	Scaffold	4.63656	28.6		JADPLV01	104	3971	2020-11-23T00:00:00Z	ftp://ftp.ncbi.nlm.nih.gov/genomes/all/GCA/015/667/245/GCA_015667245.1_ASM1566724v1	ftp://ftp.ncbi.nlm.nih.gov/genomes/all/GCF/015/667/245/GCF_015667245.1_ASM1566724v1
H102020560	SAMN10822382	PRJNA517185	GCA_011010845.1	Contig	4.66067	28.5		SGLF01	129	4038	2020-02-25T00:00:00Z	ftp://ftp.ncbi.nlm.nih.gov/genomes/all/GCA/011/010/845/GCA_011010845.1_ASM1101084v1	ftp://ftp.ncbi.nlm.nih.gov/genomes/all/GCF/011/010/845/GCF_011010845.1_ASM1101084v1
ATCC 43755	SAMN11521329	PRJNA517184	GCA_011017415.1	Contig	4.50728	28.5		SWXL01	134	3911	2020-02-25T00:00:00Z	ftp://ftp.ncbi.nlm.nih.gov/genomes/all/GCA/011/017/415/GCA_011017415.1_ASM1101741v1	ftp://ftp.ncbi.nlm.nih.gov/genomes/all/GCF/011/017/415/GCF_011017415.1_ASM1101741v1
H102020561	SAMN10868102	PRJNA517185	GCA_011010795.1	Contig	4.6596	28.5		SGLE01	145	4036	2020-02-25T00:00:00Z	ftp://ftp.ncbi.nlm.nih.gov/genomes/all/GCA/011/010/795/GCA_011010795.1_ASM1101079v1	ftp://ftp.ncbi.nlm.nih.gov/genomes/all/GCF/011/010/795/GCF_011010795.1_ASM1101079v1
JKT37	SAMN10464210	PRJNA506586	GCA_003849835.1	Scaffold	4.21821	28.6		RQKF01	119	3707	2018-11-28T00:00:00Z	ftp://ftp.ncbi.nlm.nih.gov/genomes/all/GCA/003/849/835/GCA_003849835.1_ASM384983v1	ftp://ftp.ncbi.nlm.nih.gov/genomes/all/GCF/003/849/835/GCF_003849835.1_ASM384983v1
NBRC 3858	SAMD00177825	PRJDB8481	GCA_007992875.1	Contig	4.4515	28.6		BKBC01	199	4040	2019-07-31T22:04:00Z	ftp://ftp.ncbi.nlm.nih.gov/genomes/all/GCA/007/992/875/GCA_007992875.1_ASM799287v1	ftp://ftp.ncbi.nlm.nih.gov/genomes/all/GCF/007/992/875/GCF_007992875.1_ASM799287v1
S3	SAMN04524015	PRJNA591886	GCA_009735365.2	Scaffold	4.35003	28.6		WOFV02	214	3792	2019-12-08T00:00:00Z	ftp://ftp.ncbi.nlm.nih.gov/genomes/all/GCA/009/735/365/GCA_009735365.2_ASM973536v2	ftp://ftp.ncbi.nlm.nih.gov/genomes/all/GCF/009/735/365/GCF_009735365.2_ASM973536v2
D33t1_170424_B3	SAMN15532772	PRJNA637878	GCA_015670975.1	Scaffold	4.55936	28.5		JADPCQ01	235	3903	2020-11-23T00:00:00Z	ftp://ftp.ncbi.nlm.nih.gov/genomes/all/GCA/015/670/975/GCA_015670975.1_ASM1567097v1	ftp://ftp.ncbi.nlm.nih.gov/genomes/all/GCF/015/670/975/GCF_015670975.1_ASM1567097v1
BoNT E BL5262	SAMN02470281	PRJNA34907	GCA_000182605.1	Scaffold	4.75842	28.7		ACOM01	13	4171	2009-05-15T00:00:00Z	ftp://ftp.ncbi.nlm.nih.gov/genomes/all/GCA/000/182/605/GCA_000182605.1_ASM18260v1	ftp://ftp.ncbi.nlm.nih.gov/genomes/all/GCF/000/182/605/GCF_000182605.1_ASM18260v1
60E.3	SAMN02596761	PRJNA64855	GCA_000371625.1	Scaffold	4.6444	28.9		AGYK01	10	4074	2013-04-19T00:00:00Z	ftp://ftp.ncbi.nlm.nih.gov/genomes/all/GCA/000/371/625/GCA_000371625.1_Clos_buty_60E_3_V1	ftp://ftp.ncbi.nlm.nih.gov/genomes/all/GCF/000/371/625/GCF_000371625.1_Clos_buty_60E_3_V1
AGR2140	SAMN02441161	PRJNA185700	GCA_000424245.1	Scaffold	4.55082	28.5		AUJN01	39	4048	2013-07-10T00:00:00Z	ftp://ftp.ncbi.nlm.nih.gov/genomes/all/GCA/000/424/245/GCA_000424245.1_ASM42424v1	ftp://ftp.ncbi.nlm.nih.gov/genomes/all/GCF/000/424/245/GCF_000424245.1_ASM42424v1
DKU-01	SAMN02469601	PRJNA193356	GCA_000355785.1	Contig	4.51972	28.6		APKZ01	79	3936	2013-04-05T00:00:00Z	ftp://ftp.ncbi.nlm.nih.gov/genomes/all/GCA/000/355/785/GCA_000355785.1_CloButy1.0	ftp://ftp.ncbi.nlm.nih.gov/genomes/all/GCF/000/355/785/GCF_000355785.1_CloButy1.0
5521	SAMN02436238	PRJNA20023	GCA_000171115.1	Contig	4.5407	28.8		ABDT01	123	3938	2007-07-11T00:00:00Z	ftp://ftp.ncbi.nlm.nih.gov/genomes/all/GCA/000/171/115/GCA_000171115.1_ASM17111v1	ftp://ftp.ncbi.nlm.nih.gov/genomes/all/GCF/000/171/115/GCF_000171115.1_ASM17111v1
CWBI1009	SAMN02143030	PRJNA196989	GCA_000949905.1	Contig	4.49162	28.5		ASPQ01	340	3958	2015-03-10T00:00:00Z	ftp://ftp.ncbi.nlm.nih.gov/genomes/all/GCA/000/949/905/GCA_000949905.1_CWBI1009_v1	ftp://ftp.ncbi.nlm.nih.gov/genomes/all/GCF/000/949/905/GCF_000949905.1_CWBI1009_v1
TK520	SAMN05323103	PRJNA327147	GCA_001746555.1	Complete	4.46355	28.7091	chromosome 1:CP016332.1; chromosome 2:CP016333.1; plasmid unnamed:CP016334.1		3	3786	2016-09-26T00:00:00Z	ftp://ftp.ncbi.nlm.nih.gov/genomes/all/GCA/001/746/555/GCA_001746555.1_ASM174655v1
NEC8	SAMEA3146292	PRJEB4752	GCA_001458815.2	Contig	4.78225	28.7		CBYK01	31	0	2014-02-12T00:00:00Z	ftp://ftp.ncbi.nlm.nih.gov/genomes/all/GCA/001/458/815/GCA_001458815.2_ASM145881v2
L3_063_040G1_dasL3_063_040G1_concoct_8	SAMN17801539	PRJNA698986	GCA_018372835.1	Contig	4.49284	28.5		JAHAII01	36	3931	2021-05-16T00:00:00Z	ftp://ftp.ncbi.nlm.nih.gov/genomes/all/GCA/018/372/835/GCA_018372835.1_ASM1837283v1
UBCB 70	SAMN10522863	PRJNA493554	GCA_003935945.1	Scaffold	4.57222	28.6		RSEV01	81	3917	2018-12-11T00:00:00Z	ftp://ftp.ncbi.nlm.nih.gov/genomes/all/GCA/003/935/945/GCA_003935945.1_ASM393594v1	ftp://ftp.ncbi.nlm.nih.gov/genomes/all/GCF/003/935/945/GCF_003935945.1_ASM393594v1
SU1	SAMN03975647	PRJNA292365	GCA_001411625.1	Contig	4.87949	28.6		LIDW01	434	3105	2015-10-23T00:00:00Z	ftp://ftp.ncbi.nlm.nih.gov/genomes/all/GCA/001/411/625/GCA_001411625.1_ASM141162v1	ftp://ftp.ncbi.nlm.nih.gov/genomes/all/GCF/001/411/625/GCF_001411625.1_ASM141162v1
SIG246	SAMN11294531	PRJNA530070	GCA_015058525.1	Contig	2.05621	28.4		SVCE01	32	1822	2020-10-28T00:00:00Z	ftp://ftp.ncbi.nlm.nih.gov/genomes/all/GCA/015/058/525/GCA_015058525.1_ASM1505852v1
SRR7721873-bin.10	SAMEA7848323	PRJEB37358	GCA_905201725.1	Contig	4.60995	28.5		CAJKPI01	117	0	2021-02-01T00:00:00Z	ftp://ftp.ncbi.nlm.nih.gov/genomes/all/GCA/905/201/725/GCA_905201725.1_SRR7721873-mag-bin.10
SIG247	SAMN11294532	PRJNA530070	GCA_015058475.1	Scaffold	2.90512	28.2		SVCF01	63	2600	2020-10-28T00:00:00Z	ftp://ftp.ncbi.nlm.nih.gov/genomes/all/GCA/015/058/475/GCA_015058475.1_ASM1505847v1
INCQS635	SAMN03076115	PRJNA261798	GCA_000765285.1	Contig	4.40702	28.5		JRMA01	231	0	2014-10-09T00:00:00Z	ftp://ftp.ncbi.nlm.nih.gov/genomes/all/GCA/000/765/285/GCA_000765285.1_ASM76528v1	ftp://ftp.ncbi.nlm.nih.gov/genomes/all/GCF/000/765/285/GCF_000765285.1_ASM76528v1
	SAMN02316559	PRJNA221486	GCA_000508465.1	Scaffold	4.01416	28.5		AZLX01	224	3790	2013-12-16T00:00:00Z	ftp://ftp.ncbi.nlm.nih.gov/genomes/all/GCA/000/508/465/GCA_000508465.1_CloBut_DORA_1_velvet_1.1	ftp://ftp.ncbi.nlm.nih.gov/genomes/all/GCF/000/508/465/GCF_000508465.1_CloBut_DORA_1_velvet_1.1

## Sheet: Corynebacterium vitaeruminis
Supplementary Table S3. Ureolytic bacteria that have been genome sequenced - Corynebacterium vitaeruminis
Strain	BioSample	BioProject	Assembly	Level	Size (Mb)	GC%	Replicons	WGS	Scaffolds	CDS	Release Date	GenBank FTP	RefSeq FTP
DSM 20294	SAMN03081455	PRJNA172966	GCA_000550805.1	Complete	2.93178	65.5	chromosome:NZ_CP004353.1/CP004353.1		1	2557	2014-02-05T00:00:00Z	ftp://ftp.ncbi.nlm.nih.gov/genomes/all/GCA/000/550/805/GCA_000550805.1_ASM55080v1	ftp://ftp.ncbi.nlm.nih.gov/genomes/all/GCF/000/550/805/GCF_000550805.1_ASM55080v1
Ga6A13	SAMN02841225	PRJNA223486	GCA_000702185.1	Scaffold	2.90945	65.5		JNKV01	69	2583	2014-06-11T00:00:00Z	ftp://ftp.ncbi.nlm.nih.gov/genomes/all/GCA/000/702/185/GCA_000702185.1_ASM70218v1	ftp://ftp.ncbi.nlm.nih.gov/genomes/all/GCF/000/702/185/GCF_000702185.1_ASM70218v1
UBA6682	SAMN06457294	PRJNA348753	GCA_002454915.1	Scaffold	2.51241	65.9		DKJW01	80	0	2017-10-05T00:00:00Z	ftp://ftp.ncbi.nlm.nih.gov/genomes/all/GCA/002/454/915/GCA_002454915.1_ASM245491v1

## Sheet: Enterobacter cloacae
Supplementary Table S3. Ureolytic bacteria that have been genome sequenced - Enterobacter cloacae
Strain	BioSample	BioProject	Assembly	Level	Size (Mb)	GC%	Replicons	WGS	Scaffolds	CDS	Release Date	GenBank FTP	RefSeq FTP
GGT036	SAMN03005138	PRJNA259401	GCA_000770155.1	Complete	4.84875	55	chromosome:NZ_CP009756.1/CP009756.1		1	4443	2014-10-31T00:00:00Z	ftp://ftp.ncbi.nlm.nih.gov/genomes/all/GCA/000/770/155/GCA_000770155.1_ASM77015v1	ftp://ftp.ncbi.nlm.nih.gov/genomes/all/GCF/000/770/155/GCF_000770155.1_ASM77015v1
DSM 30054	SAMN15299128	PRJNA640151	GCA_013376815.1	Complete	5.60261	54.6039	chromosome:NZ_CP056776.1/CP056776.1; plasmid p1:NZ_CP056777.1/CP056777.1; plasmid p2:NZ_CP056778.1/CP056778.1		3	5219	2020-06-30T00:00:00Z	ftp://ftp.ncbi.nlm.nih.gov/genomes/all/GCA/013/376/815/GCA_013376815.1_ASM1337681v1	ftp://ftp.ncbi.nlm.nih.gov/genomes/all/GCF/013/376/815/GCF_013376815.1_ASM1337681v1
ATCC 13047	SAMN02603901	PRJNA45793	GCA_000025565.1	Complete	5.5988	54.5971	chromosome:NC_014121.1/CP001918.1; plasmid pECL_A:NC_014107.1/CP001919.1; plasmid pECL_B:NC_014108.1/CP001920.1		3	5231	2010-04-23T00:00:00Z	ftp://ftp.ncbi.nlm.nih.gov/genomes/all/GCA/000/025/565/GCA_000025565.1_ASM2556v1	ftp://ftp.ncbi.nlm.nih.gov/genomes/all/GCF/000/025/565/GCF_000025565.1_ASM2556v1
CZ862	SAMN18753389	PRJNA722384	GCA_018140965.1	Complete	5.47224	54.7072	chromosome:NZ_CP073310.1/CP073310.1; plasmid pCZ862_1:NZ_CP073311.1/CP073311.1; plasmid pCZ862_ColRNAI:NZ_CP073312.1/CP073312.1; plasmid pCZ862_GES1_GES5:NZ_CP073313.1/CP073313.1; plasmid pCZ862_IncFIB:NZ_CP073314.1/CP073314.1		5	5057	2021-04-27T00:00:00Z	ftp://ftp.ncbi.nlm.nih.gov/genomes/all/GCA/018/140/965/GCA_018140965.1_ASM1814096v1	ftp://ftp.ncbi.nlm.nih.gov/genomes/all/GCF/018/140/965/GCF_018140965.1_ASM1814096v1
PIMB10EC27	SAMN06448868	PRJNA376861	GCA_002982195.1	Complete	5.41925	54.3756	chromosome:NZ_CP020089.1/CP020089.1; plasmid pEC27-1:NZ_CP020090.1/CP020090.1; plasmid pEC27-2:NZ_CP020091.1/CP020091.1		3	4913	2018-03-08T00:00:00Z	ftp://ftp.ncbi.nlm.nih.gov/genomes/all/GCA/002/982/195/GCA_002982195.1_ASM298219v1	ftp://ftp.ncbi.nlm.nih.gov/genomes/all/GCF/002/982/195/GCF_002982195.1_ASM298219v1
WP5-S18-CRE-02	SAMD00194526	PRJDB6962	GCA_014169295.1	Complete	5.56276	54.3693	chromosome:NZ_AP022126.1/AP022126.1; plasmid pWP5-S18-CRE-02_1:NZ_AP022127.1/AP022127.1; plasmid pWP5-S18-CRE-02_2:NZ_AP022128.1/AP022128.1; plasmid pWP5-S18-CRE-02_3:NZ_AP022129.1/AP022129.1; plasmid pWP5-S18-CRE-02_4:NZ_AP022130.1/AP022130.1; plasmid pWP5-S18-CRE-02_5:NZ_AP022131.1/AP022131.1; plasmid pWP5-S18-CRE-02_6:NZ_AP022132.1/AP022132.1		7	5237	2020-07-21T23:36:00Z	ftp://ftp.ncbi.nlm.nih.gov/genomes/all/GCA/014/169/295/GCA_014169295.1_ASM1416929v1	ftp://ftp.ncbi.nlm.nih.gov/genomes/all/GCF/014/169/295/GCF_014169295.1_ASM1416929v1
109	SAMN04122808	PRJNA278886	GCA_003031445.1	Complete	5.31832	54.7352	chromosome:NZ_CP020525.1/CP020525.1; plasmid unnamed1:NZ_CP020526.1/CP020526.1; plasmid unnamed2:NZ_CP020527.1/CP020527.1		3	4949	2018-04-03T00:00:00Z	ftp://ftp.ncbi.nlm.nih.gov/genomes/all/GCA/003/031/445/GCA_003031445.1_ASM303144v1	ftp://ftp.ncbi.nlm.nih.gov/genomes/all/GCF/003/031/445/GCF_003031445.1_ASM303144v1
RHBSTW-00399	SAMN15148601	PRJNA605147	GCA_013750175.1	Complete	5.26528	55.4431	chromosome:CP056560.1; plasmid pRHBSTW-00399_2:CP056561.1; plasmid pRHBSTW-00399_3:CP056562.1; plasmid pRHBSTW-00399_4:CP056563.1		4	4890	2020-07-27T00:00:00Z	ftp://ftp.ncbi.nlm.nih.gov/genomes/all/GCA/013/750/175/GCA_013750175.1_ASM1375017v1
A1137	SAMN07162522	PRJNA387717	GCA_002197345.1	Complete	5.09013	55.3	chromosome:NZ_CP021851.1/CP021851.1		1	4686	2017-06-16T00:00:00Z	ftp://ftp.ncbi.nlm.nih.gov/genomes/all/GCA/002/197/345/GCA_002197345.1_ASM219734v1	ftp://ftp.ncbi.nlm.nih.gov/genomes/all/GCF/002/197/345/GCF_002197345.1_ASM219734v1
CBG15936	SAMN13288306	PRJNA589672	GCA_009707405.1	Complete	5.17163	54.6332	chromosome:NZ_CP046116.1/CP046116.1; plasmid pTEM-CBG:NZ_CP046117.1/CP046117.1; plasmid pNDM1-CBG:NZ_CP046118.1/CP046118.1		3	4764	2019-11-24T00:00:00Z	ftp://ftp.ncbi.nlm.nih.gov/genomes/all/GCA/009/707/405/GCA_009707405.1_ASM970740v1	ftp://ftp.ncbi.nlm.nih.gov/genomes/all/GCF/009/707/405/GCF_009707405.1_ASM970740v1
AR_0073	SAMN04014914	PRJNA292904	GCA_003573505.1	Complete	5.3079	55.3925	chromosome:NZ_CP032291.1/CP032291.1; plasmid unnamed1:NZ_CP032292.1/CP032292.1; plasmid unnamed2:NZ_CP032293.1/CP032293.1; plasmid unnamed3:NZ_CP032294.1/CP032294.1		4	4900	2018-09-18T00:00:00Z	ftp://ftp.ncbi.nlm.nih.gov/genomes/all/GCA/003/573/505/GCA_003573505.1_ASM357350v1	ftp://ftp.ncbi.nlm.nih.gov/genomes/all/GCF/003/573/505/GCF_003573505.1_ASM357350v1
14240244101	SAMN12999973	PRJNA576640	GCA_016864115.1	Complete	5.00604	55	chromosome:NZ_CP045487.1/CP045487.1		1	4601	2021-02-11T00:00:00Z	ftp://ftp.ncbi.nlm.nih.gov/genomes/all/GCA/016/864/115/GCA_016864115.1_ASM1686411v1	ftp://ftp.ncbi.nlm.nih.gov/genomes/all/GCF/016/864/115/GCF_016864115.1_ASM1686411v1
RHBSTW-00490	SAMN15148634	PRJNA605147	GCA_013736395.1	Complete	5.29857	54.9215	chromosome:CP056460.1; plasmid pRHBSTW-00490_2:CP056461.1; plasmid pRHBSTW-00490_3:CP056462.1; plasmid pRHBSTW-00490_4:CP056463.1; plasmid pRHBSTW-00490_5:CP056464.1; plasmid pRHBSTW-00490_6:CP056465.1		6	4983	2020-07-27T00:00:00Z	ftp://ftp.ncbi.nlm.nih.gov/genomes/all/GCA/013/736/395/GCA_013736395.1_ASM1373639v1
M12X01451	SAMN05831100	PRJNA341281	GCA_002303275.1	Complete	5.0875	54.827	chromosome complete genome:NZ_CP017475.1/CP017475.1; plasmid pM12X01451:NZ_CP017473.1/CP017473.1		2	4620	2017-08-01T00:00:00Z	ftp://ftp.ncbi.nlm.nih.gov/genomes/all/GCA/002/303/275/GCA_002303275.1_ASM230327v1	ftp://ftp.ncbi.nlm.nih.gov/genomes/all/GCF/002/303/275/GCF_002303275.1_ASM230327v1
STN0717-73	SAMD00195991	PRJDB9036	GCA_015138375.1	Complete	5.33236	55.1688	chromosome:NZ_AP022519.1/AP022519.1; plasmid pSTN0717-73-1:NZ_AP022520.1/AP022520.1; plasmid pSTN0717-73-2:NZ_AP022521.1/AP022521.1; plasmid pSTN0717-73-3:NZ_AP022522.1/AP022522.1; plasmid pSTN0717-73-4:NZ_AP022523.1/AP022523.1; plasmid pSTN0717-73-5:NZ_AP022524.1/AP022524.1		6	4974	2020-10-08T23:18:00Z	ftp://ftp.ncbi.nlm.nih.gov/genomes/all/GCA/015/138/375/GCA_015138375.1_ASM1513837v1	ftp://ftp.ncbi.nlm.nih.gov/genomes/all/GCF/015/138/375/GCF_015138375.1_ASM1513837v1
WP8-W19-CRE-02	SAMD00194638	PRJDB6962	GCA_014169815.1	Complete	5.22184	55.181	chromosome:NZ_AP022274.1/AP022274.1; plasmid pWP8-W19-CRE-02_1:NZ_AP022275.1/AP022275.1; plasmid pWP8-W19-CRE-02_2:NZ_AP022276.1/AP022276.1; plasmid pWP8-W19-CRE-02_3:NZ_AP022277.1/AP022277.1; plasmid pWP8-W19-CRE-02_4:NZ_AP022278.1/AP022278.1; plasmid pWP8-W19-CRE-02_5:NZ_AP022279.1/AP022279.1; plasmid pWP8-W19-CRE-02_6:NZ_AP022280.1/AP022280.1		7	4869	2020-07-21T23:56:00Z	ftp://ftp.ncbi.nlm.nih.gov/genomes/all/GCA/014/169/815/GCA_014169815.1_ASM1416981v1	ftp://ftp.ncbi.nlm.nih.gov/genomes/all/GCF/014/169/815/GCF_014169815.1_ASM1416981v1
STN0717-60	SAMD00195978	PRJDB9036	GCA_015137855.1	Complete	4.85394	55.3	chromosome:AP022509.1		1	4522	2020-10-08T23:16:00Z	ftp://ftp.ncbi.nlm.nih.gov/genomes/all/GCA/015/137/855/GCA_015137855.1_ASM1513785v1
En37	SAMD00282210	PRJDB11244	GCA_017347405.1	Complete	5.06126	55.7831	chromosome:AP024495.1; plasmid pEN37L:AP024496.1; plasmid pEN37S:AP024497.1		3	4856	2021-02-26T23:12:00Z	ftp://ftp.ncbi.nlm.nih.gov/genomes/all/GCA/017/347/405/GCA_017347405.1_ASM1734740v1
RHBSTW-00473	SAMN15148625	PRJNA605147	GCA_013736615.1	Complete	5.05237	55.6317	chromosome:CP056474.1; plasmid pRHBSTW-00473_2:CP056475.1; plasmid pRHBSTW-00473_3:CP056476.1; plasmid pRHBSTW-00473_4:CP056477.1; plasmid pRHBSTW-00473_5:CP056478.1; plasmid pRHBSTW-00473_6:CP056479.1; plasmid pRHBSTW-00473_7:CP056480.1		7	4649	2020-07-27T00:00:00Z	ftp://ftp.ncbi.nlm.nih.gov/genomes/all/GCA/013/736/615/GCA_013736615.1_ASM1373661v1
D41-sc-1712200	SAMN15300312	PRJNA640151	GCA_013376835.1	Complete	5.06162	56.1338	chromosome:NZ_CP056779.1/CP056779.1; plasmid p1:NZ_CP056782.1/CP056782.1; plasmid pctg1:NZ_CP056780.1/CP056780.1; plasmid pctg2:NZ_CP056781.1/CP056781.1		4	4532	2020-06-30T00:00:00Z	ftp://ftp.ncbi.nlm.nih.gov/genomes/all/GCA/013/376/835/GCA_013376835.1_ASM1337683v1	ftp://ftp.ncbi.nlm.nih.gov/genomes/all/GCF/013/376/835/GCF_013376835.1_ASM1337683v1
EN3600	SAMN10844942	PRJNA517781	GCA_004151605.1	Complete	5.48442	55.0303	chromosome:NZ_CP035633.1/CP035633.1; plasmid unnamed2:NZ_CP035634.1/CP035634.1; plasmid unnamed3:NZ_CP035635.1/CP035635.1; plasmid unnamed4:NZ_CP035636.1/CP035636.1; plasmid unnamed5:NZ_CP035637.1/CP035637.1; plasmid unnamed6:NZ_CP035638.1/CP035638.1		6	5250	2019-02-09T00:00:00Z	ftp://ftp.ncbi.nlm.nih.gov/genomes/all/GCA/004/151/605/GCA_004151605.1_ASM415160v1	ftp://ftp.ncbi.nlm.nih.gov/genomes/all/GCF/004/151/605/GCF_004151605.1_ASM415160v1
174	SAMN04456586	PRJNA278886	GCA_003031755.1	Complete	5.3332	54.4902	chromosome:NZ_CP020528.1/CP020528.1; plasmid unnamed1:NZ_CP020529.1/CP020529.1; plasmid unnamed2:NZ_CP020530.1/CP020530.1; plasmid unnamed3:NZ_CP020531.1/CP020531.1		4	4996	2018-04-03T00:00:00Z	ftp://ftp.ncbi.nlm.nih.gov/genomes/all/GCA/003/031/755/GCA_003031755.1_ASM303175v1	ftp://ftp.ncbi.nlm.nih.gov/genomes/all/GCF/003/031/755/GCF_003031755.1_ASM303175v1
CZ-1	SAMN10872819	PRJNA520972	GCA_004193715.1	Complete	4.79274	53.3	chromosome:NZ_CP035738.1/CP035738.1		1	4457	2019-02-13T00:00:00Z	ftp://ftp.ncbi.nlm.nih.gov/genomes/all/GCA/004/193/715/GCA_004193715.1_ASM419371v1	ftp://ftp.ncbi.nlm.nih.gov/genomes/all/GCF/004/193/715/GCF_004193715.1_ASM419371v1
ECNIH4	SAMN02821150	PRJNA251384	GCA_000784865.1	Complete	4.94644	54.9683	chromosome:NZ_CP009850.1/CP009850.1; plasmid pENT-e56:NZ_CP009852.1/CP009852.1; plasmid pENT-c88:NZ_CP009851.1/CP009851.1; plasmid pKPC-860:NZ_CP009853.1/CP009853.1		4	4529	2014-11-17T00:00:00Z	ftp://ftp.ncbi.nlm.nih.gov/genomes/all/GCA/000/784/865/GCA_000784865.1_ASM78486v1	ftp://ftp.ncbi.nlm.nih.gov/genomes/all/GCF/000/784/865/GCF_000784865.1_ASM78486v1
RHBSTW-00675	SAMN15148680	PRJNA605147	GCA_013739155.1	Complete	4.911	55.728	chromosome:CP056766.1; plasmid pRHBSTW-00675_2:CP056767.1; plasmid pRHBSTW-00675_3:CP056768.1; plasmid pRHBSTW-00675_4:CP056769.1; plasmid pRHBSTW-00675_5:CP056770.1		5	4601	2020-07-27T00:00:00Z	ftp://ftp.ncbi.nlm.nih.gov/genomes/all/GCA/013/739/155/GCA_013739155.1_ASM1373915v1
RHBSTW-00508	SAMN15148640	PRJNA605147	GCA_013747975.1	Complete	4.85961	55.5038	chromosome:CP056441.1; plasmid pRHBSTW-00508_2:CP056442.1; plasmid pRHBSTW-00508_3:CP056443.1; plasmid pRHBSTW-00508_4:CP056444.1; plasmid pRHBSTW-00508_5:CP056445.1		5	4447	2020-07-27T00:00:00Z	ftp://ftp.ncbi.nlm.nih.gov/genomes/all/GCA/013/747/975/GCA_013747975.1_ASM1374797v1
WP8-W18-CRE-04	SAMD00194608	PRJDB6962	GCA_014169635.1	Complete	4.83865	55.4102	chromosome:NZ_AP022228.1/AP022228.1; plasmid pWP8-W18-CRE-04_1:NZ_AP022229.1/AP022229.1; plasmid pWP8-W18-CRE-04_2:NZ_AP022230.1/AP022230.1; plasmid pWP8-W18-CRE-04_3:NZ_AP022231.1/AP022231.1; plasmid pWP8-W18-CRE-04_4:NZ_AP022232.1/AP022232.1; plasmid pWP8-W18-CRE-04_5:NZ_AP022233.1/AP022233.1; plasmid pWP8-W18-CRE-04_6:NZ_AP022234.1/AP022234.1; plasmid pWP8-W18-CRE-04_7:NZ_AP022235.1/AP022235.1…		10	4533	2020-07-21T23:50:00Z	ftp://ftp.ncbi.nlm.nih.gov/genomes/all/GCA/014/169/635/GCA_014169635.1_ASM1416963v1	ftp://ftp.ncbi.nlm.nih.gov/genomes/all/GCF/014/169/635/GCF_014169635.1_ASM1416963v1
ECNIH5	SAMN02821151	PRJNA251385	GCA_000784905.1	Complete	4.92744	55.0476	chromosome:NZ_CP009854.1/CP009854.1; plasmid pENT-d0d:NZ_CP009857.1/CP009857.1; plasmid pENT-22e:NZ_CP009855.1/CP009855.1; plasmid pKPC-47e:NZ_CP009858.1/CP009858.1; plasmid pENT-784:NZ_CP009856.1/CP009856.1		5	4500	2014-11-17T00:00:00Z	ftp://ftp.ncbi.nlm.nih.gov/genomes/all/GCA/000/784/905/GCA_000784905.1_ASM78490v1	ftp://ftp.ncbi.nlm.nih.gov/genomes/all/GCF/000/784/905/GCF_000784905.1_ASM78490v1
3849	SAMN14734641	PRJNA628587	GCA_012974405.1	Complete	5.15916	54.6901	chromosome:NZ_CP052870.1/CP052870.1; plasmid p3846III:NZ_CP052873.1/CP052873.1; plasmid p3846_IncHI2_mcr:NZ_CP052871.1/CP052871.1; plasmid p3846_IncN_VIM-1:NZ_CP052872.1/CP052872.1; plasmid p3849I:NZ_CP052874.1/CP052874.1; plasmid p3849II:NZ_CP052875.1/CP052875.1		6	4769	2020-05-05T00:00:00Z	ftp://ftp.ncbi.nlm.nih.gov/genomes/all/GCA/012/974/405/GCA_012974405.1_ASM1297440v1	ftp://ftp.ncbi.nlm.nih.gov/genomes/all/GCF/012/974/405/GCF_012974405.1_ASM1297440v1
WP5-S18-ESBL-01	SAMD00194528	PRJDB6962	GCA_014169315.1	Complete	4.99827	52.8301	chromosome:NZ_AP022133.1/AP022133.1; plasmid pWP5-S18-ESBL-01_1:NZ_AP022134.1/AP022134.1; plasmid pWP5-S18-ESBL-01_2:NZ_AP022135.1/AP022135.1; plasmid pWP5-S18-ESBL-01_3:NZ_AP022136.1/AP022136.1; plasmid pWP5-S18-ESBL-01_4:NZ_AP022137.1/AP022137.1; plasmid pWP5-S18-ESBL-01_5:NZ_AP022138.1/AP022138.1		6	4558	2020-07-21T23:36:00Z	ftp://ftp.ncbi.nlm.nih.gov/genomes/all/GCA/014/169/315/GCA_014169315.1_ASM1416931v1	ftp://ftp.ncbi.nlm.nih.gov/genomes/all/GCF/014/169/315/GCF_014169315.1_ASM1416931v1
99101	SAMN12999971	PRJNA576640	GCA_016864095.1	Complete	4.59496	55.9	chromosome:NZ_CP045486.1/CP045486.1		1	4178	2021-02-11T00:00:00Z	ftp://ftp.ncbi.nlm.nih.gov/genomes/all/GCA/016/864/095/GCA_016864095.1_ASM1686409v1	ftp://ftp.ncbi.nlm.nih.gov/genomes/all/GCF/016/864/095/GCF_016864095.1_ASM1686409v1
88701	SAMN12999970	PRJNA576640	GCA_016864075.1	Complete	4.4834	55.8	chromosome:NZ_CP045485.1/CP045485.1		1	4103	2021-02-11T00:00:00Z	ftp://ftp.ncbi.nlm.nih.gov/genomes/all/GCA/016/864/075/GCA_016864075.1_ASM1686407v1	ftp://ftp.ncbi.nlm.nih.gov/genomes/all/GCF/016/864/075/GCF_016864075.1_ASM1686407v1
E3442	SAMN10359476	PRJNA503409	GCA_003719615.1	Complete	4.72248	55.531	chromosome:NZ_CP033466.1/CP033466.1; plasmid p3442-FRI-1:NZ_CP033467.1/CP033467.1; plasmid p3442-IMI-2:NZ_CP033468.1/CP033468.1; plasmid p3442-IncR:NZ_CP033469.1/CP033469.1		4	4309	2018-11-10T00:00:00Z	ftp://ftp.ncbi.nlm.nih.gov/genomes/all/GCA/003/719/615/GCA_003719615.1_ASM371961v1	ftp://ftp.ncbi.nlm.nih.gov/genomes/all/GCF/003/719/615/GCF_003719615.1_ASM371961v1
SDM	SAMN02603521	PRJNA74737	GCA_000235765.3	Complete	4.96825	55.1	chromosome:NC_018079.1/CP003678.1		1	4499	2012-06-20T00:00:00Z	ftp://ftp.ncbi.nlm.nih.gov/genomes/all/GCA/000/235/765/GCA_000235765.3_ASM23576v3	ftp://ftp.ncbi.nlm.nih.gov/genomes/all/GCF/000/235/765/GCF_000235765.1_ASM23576v3
ECNIH2	SAMN02713682	PRJNA202893	GCA_000724505.1	Complete	5.50268	54.8216	chromosome:NZ_CP008823.1/CP008823.1; plasmid pKEC-39c:NZ_CP008824.1/CP008824.1; plasmid pKPC-f91:NZ_CP008826.1/CP008826.1; plasmid pKPC-272:NZ_CP008825.1/CP008825.1		4	5143	2014-07-09T00:00:00Z	ftp://ftp.ncbi.nlm.nih.gov/genomes/all/GCA/000/724/505/GCA_000724505.1_ASM72450v1	ftp://ftp.ncbi.nlm.nih.gov/genomes/all/GCF/000/724/505/GCF_000724505.1_ASM72450v1
Effluent_3	SAMN11268907	PRJNA529503	GCA_004801515.1	Chromosome	5.46538	54.6825	chromosome:NZ_CP039311.1/CP039311.1; plasmid unnamed1:NZ_CP039312.1/CP039312.1; plasmid unnamed2:NZ_CP039313.1/CP039313.1; plasmid unnamed3:NZ_CP039315.1/CP039315.1; plasmid unnamed4:NZ_CP039316.1/CP039316.1; plasmid unnamed5:NZ_CP039317.1/CP039317.1; plasmid unnamed6:NZ_CP039314.1/CP039314.1		7	5012	2019-04-21T00:00:00Z	ftp://ftp.ncbi.nlm.nih.gov/genomes/all/GCA/004/801/515/GCA_004801515.1_ASM480151v1	ftp://ftp.ncbi.nlm.nih.gov/genomes/all/GCF/004/801/515/GCF_004801515.1_ASM480151v1
Effluent_4	SAMN11268908	PRJNA529503	GCA_004801595.1	Chromosome	5.39329	54.6176	chromosome:NZ_CP039303.1/CP039303.1; plasmid unnamed:NZ_CP039306.1/CP039306.1; plasmid unnamed:NZ_CP039305.1/CP039306.1; plasmid unnamed:NZ_CP039307.1/CP039306.1; plasmid unnamed1:NZ_CP039304.1/CP039304.1; plasmid unnamed2:NZ_CP039308.1/CP039308.1; plasmid unnamed3:NZ_CP039309.1/CP039309.1; plasmid unnamed4:NZ_CP039310.1/CP039310.1		8	4934	2019-04-21T00:00:00Z	ftp://ftp.ncbi.nlm.nih.gov/genomes/all/GCA/004/801/595/GCA_004801595.1_ASM480159v1	ftp://ftp.ncbi.nlm.nih.gov/genomes/all/GCF/004/801/595/GCF_004801595.1_ASM480159v1
Effluent_2	SAMN11268906	PRJNA529503	GCA_004801535.1	Chromosome	5.5904	54.5194	chromosome:NZ_CP039318.1/CP039318.1; plasmid unnamed1:NZ_CP039319.1/CP039319.1; plasmid unnamed2:NZ_CP039320.1/CP039320.1; plasmid unnamed3:NZ_CP039321.1/CP039321.1; plasmid unnamed4:NZ_CP039323.1/CP039323.1; plasmid unnamed5:NZ_CP039324.1/CP039324.1; plasmid unnamed6:NZ_CP039325.1/CP039325.1; plasmid unnamed7:NZ_CP039326.1/CP039326.1; plasmid unnamed8:NZ_CP039322.1/CP039322.1		9	5135	2019-04-21T00:00:00Z	ftp://ftp.ncbi.nlm.nih.gov/genomes/all/GCA/004/801/535/GCA_004801535.1_ASM480153v1	ftp://ftp.ncbi.nlm.nih.gov/genomes/all/GCF/004/801/535/GCF_004801535.1_ASM480153v1
339389L	SAMN08398975	PRJNA431713	GCA_004135955.1	Chromosome	5.03627	55.8	chromosome:NZ_CP026536.1/CP026536.1		1	4671	2019-02-04T00:00:00Z	ftp://ftp.ncbi.nlm.nih.gov/genomes/all/GCA/004/135/955/GCA_004135955.1_ASM413595v1	ftp://ftp.ncbi.nlm.nih.gov/genomes/all/GCF/004/135/955/GCF_004135955.1_ASM413595v1
DSM 26481	SAMN15299099	PRJNA640151	GCA_013375935.1	Chromosome	4.89669	56.4	chromosome:NZ_CP056117.1/CP056117.1		1	4388	2020-06-29T00:00:00Z	ftp://ftp.ncbi.nlm.nih.gov/genomes/all/GCA/013/375/935/GCA_013375935.1_ASM1337593v1	ftp://ftp.ncbi.nlm.nih.gov/genomes/all/GCF/013/375/935/GCF_013375935.1_ASM1337593v1
MBRL1077	SAMN04448597	PRJNA310238	GCA_001562175.1	Chromosome	4.80116	56.2	chromosome:NZ_CP014280.1/CP014280.1		1	4372	2016-02-17T00:00:00Z	ftp://ftp.ncbi.nlm.nih.gov/genomes/all/GCA/001/562/175/GCA_001562175.1_ASM156217v1	ftp://ftp.ncbi.nlm.nih.gov/genomes/all/GCF/001/562/175/GCF_001562175.1_ASM156217v1
SBP-8	SAMN05526242	PRJNA338268	GCA_001708345.1	Chromosome	4.85407	55	chromosome:NZ_CP016906.1/CP016906.1		1	4069	2016-08-23T00:00:00Z	ftp://ftp.ncbi.nlm.nih.gov/genomes/all/GCA/001/708/345/GCA_001708345.1_ASM170834v1	ftp://ftp.ncbi.nlm.nih.gov/genomes/all/GCF/001/708/345/GCF_001708345.1_ASM170834v1
RHBSTW-00489	SAMN15148633	PRJNA605147	GCA_013705185.1	Chromosome	4.79688	55.427	chromosome:CP055458.1; plasmid pRHBSTW-00489_2:CP055459.1; plasmid pRHBSTW-00489_4:CP055461.1; plasmid pRHBSTW-00489_5:CP055462.1; plasmid pRHBSTW-00489_6:CP055463.1		8	4435	2020-07-24T00:00:00Z	ftp://ftp.ncbi.nlm.nih.gov/genomes/all/GCA/013/705/185/GCA_013705185.1_ASM1370518v1
NH77	SAMN11866226	PRJNA544891	GCA_006228165.1	Complete	5.08171	54.8668	chromosome:CP040827.1; plasmid pEcloNH77:CP040826.1		2	4119	2019-06-11T00:00:00Z	ftp://ftp.ncbi.nlm.nih.gov/genomes/all/GCA/006/228/165/GCA_006228165.1_ASM622816v1	ftp://ftp.ncbi.nlm.nih.gov/genomes/all/GCF/006/228/165/GCF_006228165.1_ASM622816v1
NH52	SAMEA3856670	PRJEB12512	GCA_900050915.1	Chromosome	5.15935	56	chromosome I:LT160614.1	FIZE01	1	0	2016-02-12T00:00:00Z	ftp://ftp.ncbi.nlm.nih.gov/genomes/all/GCA/900/050/915/GCA_900050915.1_Enterobacter_cloacae_NH52	ftp://ftp.ncbi.nlm.nih.gov/genomes/all/GCF/900/050/915/GCF_900050915.1_Enterobacter_cloacae_NH52

## Sheet: Enterobacter hormaechei
Supplementary Table S3. Ureolytic bacteria that have been genome sequenced - Enterobacter hormaechei
Strain	BioSample	BioProject	Assembly	Level	Size (Mb)	GC%	Replicons	WGS	Scaffolds	CDS	Release Date	GenBank FTP	RefSeq FTP
DSM 16691	SAMN05581751	PRJNA259658	GCA_001729725.1	Complete	4.78248	55.6	chromosome:NZ_CP017179.1/CP017179.1		1	4391	2016-09-16T00:00:00Z	ftp://ftp.ncbi.nlm.nih.gov/genomes/all/GCA/001/729/725/GCA_001729725.1_ASM172972v1	ftp://ftp.ncbi.nlm.nih.gov/genomes/all/GCF/001/729/725/GCF_001729725.1_ASM172972v1
DSM 16687	SAMN05581749	PRJNA259658	GCA_001729705.1	Complete	4.72432	55.6	chromosome:NZ_CP017180.1/CP017180.1		1	4384	2016-09-16T00:00:00Z	ftp://ftp.ncbi.nlm.nih.gov/genomes/all/GCA/001/729/705/GCA_001729705.1_ASM172970v1	ftp://ftp.ncbi.nlm.nih.gov/genomes/all/GCF/001/729/705/GCF_001729705.1_ASM172970v1
FDAARGOS_1078	SAMN16357247	PRJNA231221	GCA_016725825.1	Complete	5.08025	55.3	chromosome:NZ_CP068215.1/CP068215.1		1	4691	2021-01-20T00:00:00Z	ftp://ftp.ncbi.nlm.nih.gov/genomes/all/GCA/016/725/825/GCA_016725825.1_ASM1672582v1	ftp://ftp.ncbi.nlm.nih.gov/genomes/all/GCF/016/725/825/GCF_016725825.1_ASM1672582v1
RHBSTW-00056	SAMN15148464	PRJNA605147	GCA_013629455.1	Complete	5.12875	54.8795	chromosome:NZ_CP058172.1/CP058172.1; plasmid pRHBSTW-00056_2:NZ_CP058173.1/CP058173.1; plasmid pRHBSTW-00056_3:NZ_CP058174.1/CP058174.1		3	4806	2020-07-24T00:00:00Z	ftp://ftp.ncbi.nlm.nih.gov/genomes/all/GCA/013/629/455/GCA_013629455.1_ASM1362945v1	ftp://ftp.ncbi.nlm.nih.gov/genomes/all/GCF/013/629/455/GCF_013629455.1_ASM1362945v1
L51	SAMN10219678	PRJNA495112	GCA_009738085.1	Complete	5.36265	54.3896	chromosome:NZ_CP033102.1/CP033102.1; plasmid pEHZJ1:NZ_CP033103.1/CP033103.1		2	5026	2019-12-10T00:00:00Z	ftp://ftp.ncbi.nlm.nih.gov/genomes/all/GCA/009/738/085/GCA_009738085.1_ASM973808v1	ftp://ftp.ncbi.nlm.nih.gov/genomes/all/GCF/009/738/085/GCF_009738085.1_ASM973808v1
STN0717-64	SAMD00195982	PRJDB9036	GCA_015137995.1	Complete	5.27427	54.9209	chromosome:NZ_AP022510.1/AP022510.1; plasmid pSTN0717-64-1:NZ_AP022511.1/AP022511.1; plasmid pSTN0717-64-2:NZ_AP022512.1/AP022512.1		3	4898	2020-10-08T23:17:00Z	ftp://ftp.ncbi.nlm.nih.gov/genomes/all/GCA/015/137/995/GCA_015137995.1_ASM1513799v1	ftp://ftp.ncbi.nlm.nih.gov/genomes/all/GCF/015/137/995/GCF_015137995.1_ASM1513799v1
BW	SAMN08554725	PRJNA434358	GCA_009930935.1	Complete	5.25598	54.9406	chromosome:NZ_CP027111.1/CP027111.1; plasmid unnamed1:NZ_CP027112.1/CP027112.1; plasmid unnamed2:NZ_CP027113.1/CP027113.1		3	4865	2020-01-27T00:00:00Z	ftp://ftp.ncbi.nlm.nih.gov/genomes/all/GCA/009/930/935/GCA_009930935.1_ASM993093v1	ftp://ftp.ncbi.nlm.nih.gov/genomes/all/GCF/009/930/935/GCF_009930935.1_ASM993093v1
RHBSTW-00133	SAMN15148505	PRJNA605147	GCA_013624995.1	Complete	5.08601	55.0184	chromosome:NZ_CP058146.1/CP058146.1; plasmid pRHBSTW-00133_2:NZ_CP058147.1/CP058147.1; plasmid pRHBSTW-00133_3:NZ_CP058148.1/CP058148.1		3	4738	2020-07-24T00:00:00Z	ftp://ftp.ncbi.nlm.nih.gov/genomes/all/GCA/013/624/995/GCA_013624995.1_ASM1362499v1	ftp://ftp.ncbi.nlm.nih.gov/genomes/all/GCF/013/624/995/GCF_013624995.1_ASM1362499v1
A1	SAMN04448499	PRJNA302185	GCA_003408595.1	Complete	5.38255	54.9572	chromosome:NZ_CP031574.1/CP031574.1; plasmid pIncAC2-1502264:NZ_CP031576.1/CP031576.1; plasmid pIncHI2-1502264:NZ_CP031575.1/CP031575.1		3	4928	2018-08-20T00:00:00Z	ftp://ftp.ncbi.nlm.nih.gov/genomes/all/GCA/003/408/595/GCA_003408595.1_ASM340859v1	ftp://ftp.ncbi.nlm.nih.gov/genomes/all/GCF/003/408/595/GCF_003408595.1_ASM340859v1
FRM	SAMN06344228	PRJNA375719	GCA_003444755.1	Complete	5.13635	55.3616	chromosome:NZ_CP019889.1/CP019889.1; plasmid unnamed1:NZ_CP019890.1/CP019890.1; plasmid unnamed2:NZ_CP019891.1/CP019891.1		3	4698	2017-08-02T00:00:00Z	ftp://ftp.ncbi.nlm.nih.gov/genomes/all/GCA/003/444/755/GCA_003444755.1_ASM344475v1	ftp://ftp.ncbi.nlm.nih.gov/genomes/all/GCF/003/444/755/GCF_003444755.1_ASM344475v1
AR432	SAMN07291525	PRJNA316321	GCA_003073995.1	Complete	4.89785	55.3954	chromosome:NZ_CP029126.1/CP029126.1; plasmid unnamed1:NZ_CP029124.1/CP029124.1; plasmid unnamed2:NZ_CP029125.1/CP029125.1		3	4494	2018-04-30T00:00:00Z	ftp://ftp.ncbi.nlm.nih.gov/genomes/all/GCA/003/073/995/GCA_003073995.1_ASM307399v1	ftp://ftp.ncbi.nlm.nih.gov/genomes/all/GCF/003/073/995/GCF_003073995.1_ASM307399v1
CAV1411	SAMN03733769	PRJNA246471	GCA_001022075.1	Complete	5.00507	55.3544	chromosome:NZ_CP011581.1/CP011581.1; plasmid pCAV1411-34:NZ_CP011579.1/CP011579.1; plasmid pKPC_CAV1411:NZ_CP011580.1/CP011580.1		3	4628	2015-06-09T00:00:00Z	ftp://ftp.ncbi.nlm.nih.gov/genomes/all/GCA/001/022/075/GCA_001022075.1_ASM102207v1	ftp://ftp.ncbi.nlm.nih.gov/genomes/all/GCF/001/022/075/GCF_001022075.1_ASM102207v1
KCJ3K13	SAMN11514785	PRJNA539918	GCA_005217155.2	Complete	4.92523	55.2197	chromosome:NZ_CP054410.1/CP054410.1; plasmid pKC45K:NZ_CP054409.1/CP054409.1		2	4618	2021-06-15T00:00:00Z	ftp://ftp.ncbi.nlm.nih.gov/genomes/all/GCA/005/217/155/GCA_005217155.2_ASM521715v2	ftp://ftp.ncbi.nlm.nih.gov/genomes/all/GCF/005/217/155/GCF_005217155.2_ASM521715v2
CAV1668	SAMN03733827	PRJNA246471	GCA_001022055.1	Complete	5.00473	55.3562	chromosome:NZ_CP011584.1/CP011584.1; plasmid pCAV1668-85:NZ_CP011583.1/CP011583.1; plasmid pKPC_CAV1668:NZ_CP011582.1/CP011582.1		3	4632	2015-06-09T00:00:00Z	ftp://ftp.ncbi.nlm.nih.gov/genomes/all/GCA/001/022/055/GCA_001022055.1_ASM102205v1	ftp://ftp.ncbi.nlm.nih.gov/genomes/all/GCF/001/022/055/GCF_001022055.1_ASM102205v1
AUH-ENM30	SAMN13022768	PRJNA551102	GCA_009497055.1	Complete	4.86961	55.2	chromosome:NZ_CP045611.1/CP045611.1		1	4492	2019-11-03T00:00:00Z	ftp://ftp.ncbi.nlm.nih.gov/genomes/all/GCA/009/497/055/GCA_009497055.1_ASM949705v1	ftp://ftp.ncbi.nlm.nih.gov/genomes/all/GCF/009/497/055/GCF_009497055.1_ASM949705v1
RHBSTW-00140	SAMN15148511	PRJNA605147	GCA_013624605.1	Complete	5.01095	55.0172	chromosome:NZ_CP058128.1/CP058128.1; plasmid pRHBSTW-00140_2:NZ_CP058129.1/CP058129.1; plasmid pRHBSTW-00140_3:NZ_CP058130.1/CP058130.1		3	4677	2020-07-24T00:00:00Z	ftp://ftp.ncbi.nlm.nih.gov/genomes/all/GCA/013/624/605/GCA_013624605.1_ASM1362460v1	ftp://ftp.ncbi.nlm.nih.gov/genomes/all/GCF/013/624/605/GCF_013624605.1_ASM1362460v1
EC-TO80	SAMEA4785257	PRJEB27480	GCA_900497145.1	Complete	5.01462	55.6431	chromosome 1:NZ_LS999206.1/LS999206.1; plasmid 2:NZ_LS999207.1/LS999207.1		2	4699	2019-01-29T00:00:00Z	ftp://ftp.ncbi.nlm.nih.gov/genomes/all/GCA/900/497/145/GCA_900497145.1_ASM90049714v1	ftp://ftp.ncbi.nlm.nih.gov/genomes/all/GCF/900/497/145/GCF_900497145.1_ASM90049714v1
CAV1669	SAMN03733830	PRJNA246471	GCA_001022255.1	Complete	4.97353	55.3541	chromosome:NZ_CP011650.1/CP011650.1; plasmid pCAV1669-34:NZ_CP011648.1/CP011648.1; plasmid pKPC_CAV1669:NZ_CP011649.1/CP011649.1		3	4601	2015-06-09T00:00:00Z	ftp://ftp.ncbi.nlm.nih.gov/genomes/all/GCA/001/022/255/GCA_001022255.1_ASM102225v1	ftp://ftp.ncbi.nlm.nih.gov/genomes/all/GCF/001/022/255/GCF_001022255.1_ASM102225v1
N1	SAMN04448498	PRJNA302185	GCA_003408575.1	Complete	5.11441	55.2339	chromosome:NZ_CP031571.1/CP031571.1; plasmid pQnrS1-1502262:NZ_CP031572.1/CP031572.1; plasmid pIncAC2-1502262:NZ_CP031573.1/CP031573.1		3	4698	2018-08-20T00:00:00Z	ftp://ftp.ncbi.nlm.nih.gov/genomes/all/GCA/003/408/575/GCA_003408575.1_ASM340857v1	ftp://ftp.ncbi.nlm.nih.gov/genomes/all/GCF/003/408/575/GCF_003408575.1_ASM340857v1
MS7884A	SAMN06765483	PRJNA383436	GCA_002237465.1	Complete	5.26712	54.8685	chromosome:NZ_CP022532.1/CP022532.1; plasmid pMS7884A:NZ_CP022533.1/CP022533.1; plasmid pMS7884B:NZ_CP022534.1/CP022534.1		3	4910	2017-07-31T00:00:00Z	ftp://ftp.ncbi.nlm.nih.gov/genomes/all/GCA/002/237/465/GCA_002237465.1_ASM223746v1	ftp://ftp.ncbi.nlm.nih.gov/genomes/all/GCF/002/237/465/GCF_002237465.1_ASM223746v1
RHBSTW-00086	SAMN15148478	PRJNA605147	GCA_013625435.1	Complete	4.92249	55.0543	chromosome:NZ_CP058157.1/CP058157.1; plasmid pRHBSTW-00086_2:NZ_CP058158.1/CP058158.1; plasmid pRHBSTW-00086_3:NZ_CP058159.1/CP058159.1		3	4506	2020-07-24T00:00:00Z	ftp://ftp.ncbi.nlm.nih.gov/genomes/all/GCA/013/625/435/GCA_013625435.1_ASM1362543v1	ftp://ftp.ncbi.nlm.nih.gov/genomes/all/GCF/013/625/435/GCF_013625435.1_ASM1362543v1
SCEH020042	SAMN08027257	PRJNA415108	GCA_003051945.2	Complete	5.14996	54.543	chromosome:NZ_CP028538.2/CP028538.2; plasmid pQnrB4_020042:NZ_CP028537.1/CP028537.1; plasmid pNDM5_020042:NZ_CP028536.2/CP028536.2		3	4791	2018-04-16T00:00:00Z	ftp://ftp.ncbi.nlm.nih.gov/genomes/all/GCA/003/051/945/GCA_003051945.2_ASM305194v2	ftp://ftp.ncbi.nlm.nih.gov/genomes/all/GCF/003/051/945/GCF_003051945.2_ASM305194v2
RIVM_C034177	SAMN17615675	PRJNA695145	GCA_017161725.1	Complete	5.05499	54.6248	chromosome:NZ_CP071011.1/CP071011.1; plasmid pRIVM_C034177_1:NZ_CP071012.1/CP071012.1		2	4655	2021-03-02T00:00:00Z	ftp://ftp.ncbi.nlm.nih.gov/genomes/all/GCA/017/161/725/GCA_017161725.1_ASM1716172v1	ftp://ftp.ncbi.nlm.nih.gov/genomes/all/GCF/017/161/725/GCF_017161725.1_ASM1716172v1
RIVM_C034192	SAMN17615676	PRJNA695145	GCA_017161605.1	Complete	5.07488	54.6881	chromosome:NZ_CP071009.1/CP071009.1; plasmid pRIVM_C034192_1:NZ_CP071010.1/CP071010.1		2	4675	2021-03-02T00:00:00Z	ftp://ftp.ncbi.nlm.nih.gov/genomes/all/GCA/017/161/605/GCA_017161605.1_ASM1716160v1	ftp://ftp.ncbi.nlm.nih.gov/genomes/all/GCF/017/161/605/GCF_017161605.1_ASM1716160v1
RIVM_C019072	SAMN17615672	PRJNA695145	GCA_017161745.1	Complete	5.05282	54.6259	chromosome:NZ_CP071017.1/CP071017.1; plasmid pRIVM_C019072_1:NZ_CP071018.1/CP071018.1		2	4651	2021-03-02T00:00:00Z	ftp://ftp.ncbi.nlm.nih.gov/genomes/all/GCA/017/161/745/GCA_017161745.1_ASM1716174v1	ftp://ftp.ncbi.nlm.nih.gov/genomes/all/GCF/017/161/745/GCF_017161745.1_ASM1716174v1
RIVM_C017834	SAMN17615671	PRJNA695145	GCA_017161845.1	Complete	5.05367	54.6247	chromosome:NZ_CP071019.1/CP071019.1; plasmid pRIVM_C017834_1:NZ_CP071020.1/CP071020.1		2	4654	2021-03-02T00:00:00Z	ftp://ftp.ncbi.nlm.nih.gov/genomes/all/GCA/017/161/845/GCA_017161845.1_ASM1716184v1	ftp://ftp.ncbi.nlm.nih.gov/genomes/all/GCF/017/161/845/GCF_017161845.1_ASM1716184v1
RIVM_C033144	SAMN17615674	PRJNA695145	GCA_017161805.1	Complete	5.05366	54.6247	chromosome:NZ_CP071013.1/CP071013.1; plasmid pRIVM_C033144_1:NZ_CP071014.1/CP071014.1		2	4653	2021-03-02T00:00:00Z	ftp://ftp.ncbi.nlm.nih.gov/genomes/all/GCA/017/161/805/GCA_017161805.1_ASM1716180v1	ftp://ftp.ncbi.nlm.nih.gov/genomes/all/GCF/017/161/805/GCF_017161805.1_ASM1716180v1
RHBSTW-00070	SAMN15148471	PRJNA605147	GCA_013625795.1	Complete	4.92776	55.0207	chromosome:NZ_CP058164.1/CP058164.1; plasmid pRHBSTW-00070_2:NZ_CP058165.1/CP058165.1; plasmid pRHBSTW-00070_3:NZ_CP058166.1/CP058166.1		3	4542	2020-07-24T00:00:00Z	ftp://ftp.ncbi.nlm.nih.gov/genomes/all/GCA/013/625/795/GCA_013625795.1_ASM1362579v1	ftp://ftp.ncbi.nlm.nih.gov/genomes/all/GCF/013/625/795/GCF_013625795.1_ASM1362579v1
RIVM_C017238	SAMN17615670	PRJNA695145	GCA_017161785.1	Complete	5.02382	54.6218	chromosome:NZ_CP071021.1/CP071021.1; plasmid pRIVM_C017238_1:NZ_CP071022.1/CP071022.1		2	4628	2021-03-02T00:00:00Z	ftp://ftp.ncbi.nlm.nih.gov/genomes/all/GCA/017/161/785/GCA_017161785.1_ASM1716178v1	ftp://ftp.ncbi.nlm.nih.gov/genomes/all/GCF/017/161/785/GCF_017161785.1_ASM1716178v1
RIVM_C019181	SAMN17615673	PRJNA695145	GCA_017161825.1	Complete	5.02122	54.6216	chromosome:NZ_CP071015.1/CP071015.1; plasmid pRIVM_C019181_1:NZ_CP071016.1/CP071016.1		2	4623	2021-03-02T00:00:00Z	ftp://ftp.ncbi.nlm.nih.gov/genomes/all/GCA/017/161/825/GCA_017161825.1_ASM1716182v1	ftp://ftp.ncbi.nlm.nih.gov/genomes/all/GCF/017/161/825/GCF_017161825.1_ASM1716182v1
RIVM_C012369	SAMN17615669	PRJNA695145	GCA_017161865.1	Complete	5.02121	54.6216	chromosome:NZ_CP071023.1/CP071023.1; plasmid pRIVM_C012369_1:NZ_CP071024.1/CP071024.1		2	4625	2021-03-02T00:00:00Z	ftp://ftp.ncbi.nlm.nih.gov/genomes/all/GCA/017/161/865/GCA_017161865.1_ASM1716186v1	ftp://ftp.ncbi.nlm.nih.gov/genomes/all/GCF/017/161/865/GCF_017161865.1_ASM1716186v1
FDAARGOS_642	SAMN11056357	PRJNA231221	GCA_008693905.1	Complete	4.69811	55.6	chromosome:NZ_CP044107.1/CP044107.1		1	4290	2019-09-25T00:00:00Z	ftp://ftp.ncbi.nlm.nih.gov/genomes/all/GCA/008/693/905/GCA_008693905.1_ASM869390v1	ftp://ftp.ncbi.nlm.nih.gov/genomes/all/GCF/008/693/905/GCF_008693905.1_ASM869390v1
CM18-216	SAMN14409014	PRJNA613546	GCA_016767735.1	Complete	4.97809	55.0197	chromosome:NZ_CP050311.1/CP050311.1; plasmid pCM18-216:NZ_CP050312.1/CP050312.1		2	4553	2021-01-28T00:00:00Z	ftp://ftp.ncbi.nlm.nih.gov/genomes/all/GCA/016/767/735/GCA_016767735.1_ASM1676773v1	ftp://ftp.ncbi.nlm.nih.gov/genomes/all/GCF/016/767/735/GCF_016767735.1_ASM1676773v1
CM18-242-2	SAMN14449833	PRJNA613546	GCA_016767755.1	Complete	4.97805	55.0197	chromosome:NZ_CP050506.1/CP050506.1; plasmid pCM18-242-2:NZ_CP050507.1/CP050507.1		2	4554	2021-01-28T00:00:00Z	ftp://ftp.ncbi.nlm.nih.gov/genomes/all/GCA/016/767/755/GCA_016767755.1_ASM1676775v1	ftp://ftp.ncbi.nlm.nih.gov/genomes/all/GCF/016/767/755/GCF_016767755.1_ASM1676775v1
RIVM_C010068	SAMN17615668	PRJNA695145	GCA_017161765.1	Complete	4.87414	55.0472	chromosome:NZ_CP071025.1/CP071025.1; plasmid pRIVM_C010068_1:NZ_CP071026.1/CP071026.1		2	4511	2021-03-02T00:00:00Z	ftp://ftp.ncbi.nlm.nih.gov/genomes/all/GCA/017/161/765/GCA_017161765.1_ASM1716176v1	ftp://ftp.ncbi.nlm.nih.gov/genomes/all/GCF/017/161/765/GCF_017161765.1_ASM1716176v1
1575	SAMN17252997	PRJNA690587	GCA_016745355.1	Complete	5.03138	54.6996	chromosome:NZ_CP068287.1/CP068287.1; plasmid p1575-1:NZ_CP068288.1/CP068288.1; plasmid p1575-2:NZ_CP068289.1/CP068289.1		3	4674	2021-01-24T00:00:00Z	ftp://ftp.ncbi.nlm.nih.gov/genomes/all/GCA/016/745/355/GCA_016745355.1_ASM1674535v1	ftp://ftp.ncbi.nlm.nih.gov/genomes/all/GCF/016/745/355/GCF_016745355.1_ASM1674535v1
14280161202	SAMN12999974	PRJNA576640	GCA_016864135.1	Complete	4.66294	55.7	chromosome:NZ_CP045450.1/CP045450.1		1	4291	2021-02-11T00:00:00Z	ftp://ftp.ncbi.nlm.nih.gov/genomes/all/GCA/016/864/135/GCA_016864135.1_ASM1686413v1	ftp://ftp.ncbi.nlm.nih.gov/genomes/all/GCF/016/864/135/GCF_016864135.1_ASM1686413v1
234	SAMN05510455	PRJNA278886	GCA_003186415.1	Complete	4.72485	55.4666	chromosome:NZ_CP021162.1/CP021162.1; plasmid p234:NZ_CP021163.1/CP021163.1		2	4353	2018-06-05T00:00:00Z	ftp://ftp.ncbi.nlm.nih.gov/genomes/all/GCA/003/186/415/GCA_003186415.1_ASM318641v1	ftp://ftp.ncbi.nlm.nih.gov/genomes/all/GCF/003/186/415/GCF_003186415.1_ASM318641v1
388	SAMN06887342	PRJNA278886	GCA_003186565.1	Complete	4.73529	55.4683	chromosome:NZ_CP021167.1/CP021167.1; plasmid p388:NZ_CP021168.1/CP021168.1		2	4342	2018-06-05T00:00:00Z	ftp://ftp.ncbi.nlm.nih.gov/genomes/all/GCA/003/186/565/GCA_003186565.1_ASM318656v1	ftp://ftp.ncbi.nlm.nih.gov/genomes/all/GCF/003/186/565/GCF_003186565.1_ASM318656v1
AKB48	SAMN10107915	PRJNA492847	GCA_012975085.1	Complete	4.87633	55.5071	chromosome:NZ_CP044335.1/CP044335.1; plasmid unnamed1:NZ_CP044336.1/CP044336.1; plasmid unnamed2:NZ_CP044337.1/CP044337.1		3	4380	2020-05-05T00:00:00Z	ftp://ftp.ncbi.nlm.nih.gov/genomes/all/GCA/012/975/085/GCA_012975085.1_ASM1297508v1	ftp://ftp.ncbi.nlm.nih.gov/genomes/all/GCF/012/975/085/GCF_012975085.1_ASM1297508v1
KCJ3K19	SAMN11514786	PRJNA539923	GCA_005217135.2	Complete	4.69913	55.4179	chromosome:NZ_CP054411.1/CP054411.1; plasmid pKC45K:NZ_CP054412.1/CP054412.1		2	4304	2021-06-15T00:00:00Z	ftp://ftp.ncbi.nlm.nih.gov/genomes/all/GCA/005/217/135/GCA_005217135.2_ASM521713v2	ftp://ftp.ncbi.nlm.nih.gov/genomes/all/GCF/005/217/135/GCF_005217135.2_ASM521713v2
WCHEH090011	SAMN09845189	PRJNA415108	GCA_003965345.2	Complete	4.78863	55.1657	chromosome:NZ_CP036310.1/CP036310.1; plasmid pNDM5_090011:NZ_CP036312.1/CP036312.1; plasmid pCTXM65_090011:NZ_CP036311.1/CP036311.1		3	4463	2019-02-21T00:00:00Z	ftp://ftp.ncbi.nlm.nih.gov/genomes/all/GCA/003/965/345/GCA_003965345.2_ASM396534v2	ftp://ftp.ncbi.nlm.nih.gov/genomes/all/GCF/003/965/345/GCF_003965345.2_ASM396534v2
PG20180049	SAMN12603274	PRJNA560883	GCA_008124025.1	Complete	4.63526	55.6	chromosome:NZ_CP043226.1/CP043226.1		1	4228	2019-08-29T00:00:00Z	ftp://ftp.ncbi.nlm.nih.gov/genomes/all/GCA/008/124/025/GCA_008124025.1_ASM812402v1	ftp://ftp.ncbi.nlm.nih.gov/genomes/all/GCF/008/124/025/GCF_008124025.1_ASM812402v1
PG20180056	SAMN12603275	PRJNA560883	GCA_008123985.1	Complete	4.63524	55.6	chromosome:NZ_CP043225.1/CP043225.1		1	4226	2019-08-29T00:00:00Z	ftp://ftp.ncbi.nlm.nih.gov/genomes/all/GCA/008/123/985/GCA_008123985.1_ASM812398v1	ftp://ftp.ncbi.nlm.nih.gov/genomes/all/GCF/008/123/985/GCF_008123985.1_ASM812398v1
F2	SAMN13757525	PRJNA599539	GCA_009905155.1	Complete	4.61972	55.6	chromosome:NZ_CP047570.1/CP047570.1		1	4243	2020-01-19T00:00:00Z	ftp://ftp.ncbi.nlm.nih.gov/genomes/all/GCA/009/905/155/GCA_009905155.1_ASM990515v1	ftp://ftp.ncbi.nlm.nih.gov/genomes/all/GCF/009/905/155/GCF_009905155.1_ASM990515v1
14320055602	SAMN12999995	PRJNA576640	GCA_016864155.1	Complete	4.58397	55.8	chromosome:NZ_CP045451.1/CP045451.1		1	4175	2021-02-11T00:00:00Z	ftp://ftp.ncbi.nlm.nih.gov/genomes/all/GCA/016/864/155/GCA_016864155.1_ASM1686415v1	ftp://ftp.ncbi.nlm.nih.gov/genomes/all/GCF/016/864/155/GCF_016864155.1_ASM1686415v1
NCTC11571	SAMEA2709017	PRJEB6403	GCA_900635705.1	Complete	4.55205	55.4	chromosome 1:NZ_LR134164.1/LR134164.1		1	4094	2018-12-19T00:00:00Z	ftp://ftp.ncbi.nlm.nih.gov/genomes/all/GCA/900/635/705/GCA_900635705.1_32407_E01	ftp://ftp.ncbi.nlm.nih.gov/genomes/all/GCF/900/635/705/GCF_900635705.1_32407_E01
C309	SAMEA104700146	PRJEB25613	GCA_900322715.1	Complete	5.20077	54.9235	chromosome C309:NZ_LT991954.1/LT991954.1; plasmid pC309-VIM4:NZ_LT991955.1/LT991955.1; plasmid pC309-p2:NZ_LT991956.1/LT991956.1		3	4799	2018-03-22T00:00:00Z	ftp://ftp.ncbi.nlm.nih.gov/genomes/all/GCA/900/322/715/GCA_900322715.1_C309	ftp://ftp.ncbi.nlm.nih.gov/genomes/all/GCF/900/322/715/GCF_900322715.1_C309

## Sheet: Klebsiella pneumoniae
Supplementary Table S3. Ureolytic bacteria that have been genome sequenced - Klebsiella pneumoniae
Strain	BioSample	BioProject	Assembly	Level	Size (Mb)	GC%	Replicons	WGS	Scaffolds	CDS	Release Date	GenBank FTP	RefSeq FTP
QD23	SAMN12559024	PRJNA559783	GCA_011045595.1	Complete	5.80373	57	chromosome:NZ_CP042858.1/CP042858.1		1	5478	2020-03-02T00:00:00Z	ftp://ftp.ncbi.nlm.nih.gov/genomes/all/GCA/011/045/595/GCA_011045595.1_ASM1104559v1	ftp://ftp.ncbi.nlm.nih.gov/genomes/all/GCF/011/045/595/GCF_011045595.1_ASM1104559v1
P1428	SAMN05231874	PRJNA325419	GCA_002761315.1	Complete	5.63329	57.1	chromosome:NZ_CP017994.1/CP017994.1		1	5039	2017-11-07T00:00:00Z	ftp://ftp.ncbi.nlm.nih.gov/genomes/all/GCA/002/761/315/GCA_002761315.1_ASM276131v1	ftp://ftp.ncbi.nlm.nih.gov/genomes/all/GCF/002/761/315/GCF_002761315.1_ASM276131v1
KP18-3-8	SAMN13978114	PRJNA604666	GCA_010450855.1	Complete	5.54799	57.3	chromosome:NZ_CP048430.1/CP048430.1		1	5285	2020-02-12T00:00:00Z	ftp://ftp.ncbi.nlm.nih.gov/genomes/all/GCA/010/450/855/GCA_010450855.1_ASM1045085v1	ftp://ftp.ncbi.nlm.nih.gov/genomes/all/GCF/010/450/855/GCF_010450855.1_ASM1045085v1
IRQBAS103c	SAMN18594533	PRJNA719286	GCA_017916195.1	Complete	5.54066	56.9	chromosome:NZ_CP072825.1/CP072825.1		1	5204	2021-04-13T00:00:00Z	ftp://ftp.ncbi.nlm.nih.gov/genomes/all/GCA/017/916/195/GCA_017916195.1_ASM1791619v1	ftp://ftp.ncbi.nlm.nih.gov/genomes/all/GCF/017/916/195/GCF_017916195.1_ASM1791619v1
YH43	SAMD00039249	PRJDB4172	GCA_001548315.1	Complete	5.52032	57.3	chromosome:NZ_AP014950.1/AP014950.1		1	5116	2015-09-15T00:00:00Z	ftp://ftp.ncbi.nlm.nih.gov/genomes/all/GCA/001/548/315/GCA_001548315.1_ASM154831v1	ftp://ftp.ncbi.nlm.nih.gov/genomes/all/GCF/001/548/315/GCF_001548315.1_ASM154831v1
KP18-2079	SAMN14132403	PRJNA607401	GCA_011022255.1	Complete	5.51882	57.3	chromosome:NZ_CP048933.1/CP048933.1		1	5260	2020-02-26T00:00:00Z	ftp://ftp.ncbi.nlm.nih.gov/genomes/all/GCA/011/022/255/GCA_011022255.1_ASM1102225v1	ftp://ftp.ncbi.nlm.nih.gov/genomes/all/GCF/011/022/255/GCF_011022255.1_ASM1102225v1
721005	SAMN07484315	PRJNA397713	GCA_002278055.1	Complete	5.47586	57.4	chromosome:NZ_CP022997.1/CP022997.1		1	5193	2017-08-30T00:00:00Z	ftp://ftp.ncbi.nlm.nih.gov/genomes/all/GCA/002/278/055/GCA_002278055.1_ASM227805v1	ftp://ftp.ncbi.nlm.nih.gov/genomes/all/GCF/002/278/055/GCF_002278055.1_ASM227805v1
IRQBAS106c-genome	SAMN18857597	PRJNA724744	GCA_018278725.1	Complete	5.46386	57	chromosome:NZ_CP073782.1/CP073782.1		1	5109	2021-05-05T00:00:00Z	ftp://ftp.ncbi.nlm.nih.gov/genomes/all/GCA/018/278/725/GCA_018278725.1_ASM1827872v1	ftp://ftp.ncbi.nlm.nih.gov/genomes/all/GCF/018/278/725/GCF_018278725.1_ASM1827872v1
C2244	SAMN18160617	PRJNA707017	GCA_017351975.1	Complete	5.46135	57.3	chromosome:NZ_CP071464.1/CP071464.1		1	5170	2021-03-14T00:00:00Z	ftp://ftp.ncbi.nlm.nih.gov/genomes/all/GCA/017/351/975/GCA_017351975.1_ASM1735197v1	ftp://ftp.ncbi.nlm.nih.gov/genomes/all/GCF/017/351/975/GCF_017351975.1_ASM1735197v1
KPHS1249	SAMN08582315	PRJNA435632	GCA_002970895.1	Complete	5.45865	57.4	chromosome:NZ_CP027189.1/CP027189.1		1	5016	2018-03-06T00:00:00Z	ftp://ftp.ncbi.nlm.nih.gov/genomes/all/GCA/002/970/895/GCA_002970895.1_ASM297089v1	ftp://ftp.ncbi.nlm.nih.gov/genomes/all/GCF/002/970/895/GCF_002970895.1_ASM297089v1
911021	SAMN07508215	PRJNA398333	GCA_002269295.1	Complete	5.45636	57.5	chromosome:NZ_CP022882.1/CP022882.1		1	5155	2017-08-24T00:00:00Z	ftp://ftp.ncbi.nlm.nih.gov/genomes/all/GCA/002/269/295/GCA_002269295.1_ASM226929v1	ftp://ftp.ncbi.nlm.nih.gov/genomes/all/GCF/002/269/295/GCF_002269295.1_ASM226929v1
RIVM_C015043	SAMN17373170	PRJNA691727	GCA_016780145.1	Complete	5.44227	57.3	chromosome:NZ_CP068798.1/CP068798.1		1	5100	2021-02-01T00:00:00Z	ftp://ftp.ncbi.nlm.nih.gov/genomes/all/GCA/016/780/145/GCA_016780145.1_ASM1678014v1	ftp://ftp.ncbi.nlm.nih.gov/genomes/all/GCF/016/780/145/GCF_016780145.1_ASM1678014v1
LSH-KPN25	SAMN11634268	PRJNA542597	GCA_009914255.1	Complete	5.44114	57.3	chromosome:NZ_CP040391.1/CP040391.1		1	5153	2020-01-22T00:00:00Z	ftp://ftp.ncbi.nlm.nih.gov/genomes/all/GCA/009/914/255/GCA_009914255.1_ASM991425v1	ftp://ftp.ncbi.nlm.nih.gov/genomes/all/GCF/009/914/255/GCF_009914255.1_ASM991425v1
158590	SAMN13743062	PRJNA599295	GCA_009906875.1	Complete	5.43971	57.4	chromosome:NZ_CP047649.1/CP047649.1		1	5160	2020-01-20T00:00:00Z	ftp://ftp.ncbi.nlm.nih.gov/genomes/all/GCA/009/906/875/GCA_009906875.1_ASM990687v1	ftp://ftp.ncbi.nlm.nih.gov/genomes/all/GCF/009/906/875/GCF_009906875.1_ASM990687v1
JUNP 254	SAMD00186795	PRJDB8799	GCA_009731405.1	Complete	5.42239	57.3	chromosome:NZ_AP021880.1/AP021880.1		1	5076	2019-11-18T23:03:00Z	ftp://ftp.ncbi.nlm.nih.gov/genomes/all/GCA/009/731/405/GCA_009731405.1_ASM973140v1	ftp://ftp.ncbi.nlm.nih.gov/genomes/all/GCF/009/731/405/GCF_009731405.1_ASM973140v1
156070	SAMN13742796	PRJNA599291	GCA_009906895.1	Complete	5.41568	57.4	chromosome:NZ_CP047648.1/CP047648.1		1	5127	2020-01-20T00:00:00Z	ftp://ftp.ncbi.nlm.nih.gov/genomes/all/GCA/009/906/895/GCA_009906895.1_ASM990689v1	ftp://ftp.ncbi.nlm.nih.gov/genomes/all/GCF/009/906/895/GCF_009906895.1_ASM990689v1
ED2	SAMN05425525	PRJNA330755	GCA_001708245.1	Complete	5.41296	57.4	chromosome:NZ_CP016813.1/CP016813.1		1	4928	2016-08-19T00:00:00Z	ftp://ftp.ncbi.nlm.nih.gov/genomes/all/GCA/001/708/245/GCA_001708245.1_ASM170824v1	ftp://ftp.ncbi.nlm.nih.gov/genomes/all/GCF/001/708/245/GCF_001708245.1_ASM170824v1
KP20191015	SAMN14548317	PRJNA622869	GCA_013376555.1	Complete	5.40981	57.3	chromosome:NZ_CP051160.1/CP051160.1		1	5145	2020-06-29T00:00:00Z	ftp://ftp.ncbi.nlm.nih.gov/genomes/all/GCA/013/376/555/GCA_013376555.1_ASM1337655v1	ftp://ftp.ncbi.nlm.nih.gov/genomes/all/GCF/013/376/555/GCF_013376555.1_ASM1337655v1
RIVM_C014073	SAMN17373167	PRJNA691727	GCA_016780025.1	Complete	5.402	57.3	chromosome:NZ_CP068797.1/CP068797.1		1	5105	2021-02-01T00:00:00Z	ftp://ftp.ncbi.nlm.nih.gov/genomes/all/GCA/016/780/025/GCA_016780025.1_ASM1678002v1	ftp://ftp.ncbi.nlm.nih.gov/genomes/all/GCF/016/780/025/GCF_016780025.1_ASM1678002v1
KP17-15	SAMN10439690	PRJNA505940	GCA_003855535.1	Complete	5.37907	57.3	chromosome:NZ_CP034076.1/CP034076.1		1	4945	2018-12-02T00:00:00Z	ftp://ftp.ncbi.nlm.nih.gov/genomes/all/GCA/003/855/535/GCA_003855535.1_ASM385553v1	ftp://ftp.ncbi.nlm.nih.gov/genomes/all/GCF/003/855/535/GCF_003855535.1_ASM385553v1
KP17-16	SAMN10439712	PRJNA505947	GCA_003855555.1	Complete	5.37895	57.3	chromosome:NZ_CP034077.1/CP034077.1		1	4937	2018-12-02T00:00:00Z	ftp://ftp.ncbi.nlm.nih.gov/genomes/all/GCA/003/855/555/GCA_003855555.1_ASM385555v1	ftp://ftp.ncbi.nlm.nih.gov/genomes/all/GCF/003/855/555/GCF_003855555.1_ASM385555v1
KP1677	SAMN11998170	PRJNA548051	GCA_008122285.1	Complete	5.37108	57.5	chromosome:NZ_CP041022.1/CP041022.1		1	4845	2019-08-28T00:00:00Z	ftp://ftp.ncbi.nlm.nih.gov/genomes/all/GCA/008/122/285/GCA_008122285.1_ASM812228v1	ftp://ftp.ncbi.nlm.nih.gov/genomes/all/GCF/008/122/285/GCF_008122285.1_ASM812228v1
103-17	SAMN12109800	PRJNA550175	GCA_013407715.1	Complete	5.36301	57.4	chromosome:NZ_CP042310.1/CP042310.1		1	5063	2020-07-13T00:00:00Z	ftp://ftp.ncbi.nlm.nih.gov/genomes/all/GCA/013/407/715/GCA_013407715.1_ASM1340771v1	ftp://ftp.ncbi.nlm.nih.gov/genomes/all/GCF/013/407/715/GCF_013407715.1_ASM1340771v1
101-17	SAMN12109799	PRJNA550175	GCA_013407825.1	Complete	5.36207	57.4	chromosome:NZ_CP042311.1/CP042311.1		1	5053	2020-07-13T00:00:00Z	ftp://ftp.ncbi.nlm.nih.gov/genomes/all/GCA/013/407/825/GCA_013407825.1_ASM1340782v1	ftp://ftp.ncbi.nlm.nih.gov/genomes/all/GCF/013/407/825/GCF_013407825.1_ASM1340782v1
KP18-29	SAMN10497376	PRJNA507542	GCA_003931835.1	Complete	5.36013	57.5	chromosome:NZ_CP034249.1/CP034249.1		1	5038	2018-12-09T00:00:00Z	ftp://ftp.ncbi.nlm.nih.gov/genomes/all/GCA/003/931/835/GCA_003931835.1_ASM393183v1	ftp://ftp.ncbi.nlm.nih.gov/genomes/all/GCF/003/931/835/GCF_003931835.1_ASM393183v1
KSB1_7J	SAMEA3357374	PRJNA351909	GCA_002753375.1	Complete	5.35454	57.1	chromosome:NZ_CP024548.1/CP024548.1		1	5032	2017-11-06T00:00:00Z	ftp://ftp.ncbi.nlm.nih.gov/genomes/all/GCA/002/753/375/GCA_002753375.1_ASM275337v1	ftp://ftp.ncbi.nlm.nih.gov/genomes/all/GCF/002/753/375/GCF_002753375.1_ASM275337v1
19051	SAMN07187263	PRJNA388820	GCA_002209405.1	Complete	5.33298	57.4	chromosome:NZ_CP022023.1/CP022023.1		1	4934	2017-06-27T00:00:00Z	ftp://ftp.ncbi.nlm.nih.gov/genomes/all/GCA/002/209/405/GCA_002209405.1_ASM220940v1	ftp://ftp.ncbi.nlm.nih.gov/genomes/all/GCF/002/209/405/GCF_002209405.1_ASM220940v1
IRQBAS102c	SAMN17897699	PRJNA701621	GCA_017277455.1	Complete	5.33007	57.3	chromosome:NZ_CP071150.1/CP071150.1		1	4975	2021-03-07T00:00:00Z	ftp://ftp.ncbi.nlm.nih.gov/genomes/all/GCA/017/277/455/GCA_017277455.1_ASM1727745v1	ftp://ftp.ncbi.nlm.nih.gov/genomes/all/GCF/017/277/455/GCF_017277455.1_ASM1727745v1
459	SAMN05231873	PRJNA325418	GCA_002814015.1	Complete	5.32094	57.4	chromosome:NZ_CP018306.1/CP018306.1		1	5013	2017-12-07T00:00:00Z	ftp://ftp.ncbi.nlm.nih.gov/genomes/all/GCA/002/814/015/GCA_002814015.1_ASM281401v1	ftp://ftp.ncbi.nlm.nih.gov/genomes/all/GCF/002/814/015/GCF_002814015.1_ASM281401v1
2N3	SAMN08222601	PRJNA427082	GCA_002850275.3	Complete	5.31955	57.3	chromosome:NZ_CP025541.3/CP025541.3		1	4954	2018-01-03T00:00:00Z	ftp://ftp.ncbi.nlm.nih.gov/genomes/all/GCA/002/850/275/GCA_002850275.3_ASM285027v3	ftp://ftp.ncbi.nlm.nih.gov/genomes/all/GCF/002/850/275/GCF_002850275.3_ASM285027v3
UCLAOXA232KP_Pt0	SAMN04008891	PRJNA293620	GCA_001721725.1	Complete	5.31274	57.5	chromosome:NZ_CP012560.1/CP012560.1		1	4996	2016-09-08T00:00:00Z	ftp://ftp.ncbi.nlm.nih.gov/genomes/all/GCA/001/721/725/GCA_001721725.1_ASM172172v1	ftp://ftp.ncbi.nlm.nih.gov/genomes/all/GCF/001/721/725/GCF_001721725.1_ASM172172v1
2022-05-16	SAMN12109786	PRJNA550175	GCA_013409055.1	Complete	5.2976	57.5	chromosome:NZ_CP042320.1/CP042320.1		1	5007	2020-07-13T00:00:00Z	ftp://ftp.ncbi.nlm.nih.gov/genomes/all/GCA/013/409/055/GCA_013409055.1_ASM1340905v1	ftp://ftp.ncbi.nlm.nih.gov/genomes/all/GCF/013/409/055/GCF_013409055.1_ASM1340905v1
46-16	SAMN12109789	PRJNA550175	GCA_013408755.1	Complete	5.29497	57.5	chromosome:NZ_CP042318.1/CP042318.1		1	4983	2020-07-13T00:00:00Z	ftp://ftp.ncbi.nlm.nih.gov/genomes/all/GCA/013/408/755/GCA_013408755.1_ASM1340875v1	ftp://ftp.ncbi.nlm.nih.gov/genomes/all/GCF/013/408/755/GCF_013408755.1_ASM1340875v1
109-17	SAMN12109801	PRJNA550175	GCA_013407605.1	Complete	5.28742	57.5	chromosome:NZ_CP042309.1/CP042309.1		1	4948	2020-07-13T00:00:00Z	ftp://ftp.ncbi.nlm.nih.gov/genomes/all/GCA/013/407/605/GCA_013407605.1_ASM1340760v1	ftp://ftp.ncbi.nlm.nih.gov/genomes/all/GCF/013/407/605/GCF_013407605.1_ASM1340760v1
2022-01-16	SAMN12415685	PRJNA550175	GCA_013409165.1	Complete	5.28599	57.5	chromosome:NZ_CP042321.1/CP042321.1		1	4991	2020-07-13T00:00:00Z	ftp://ftp.ncbi.nlm.nih.gov/genomes/all/GCA/013/409/165/GCA_013409165.1_ASM1340916v1	ftp://ftp.ncbi.nlm.nih.gov/genomes/all/GCF/013/409/165/GCF_013409165.1_ASM1340916v1
FDAARGOS_1317	SAMN16357459	PRJNA231221	GCA_016903755.1	Complete	5.27816	57.5	chromosome:NZ_CP069961.1/CP069961.1		1	4969	2021-02-17T00:00:00Z	ftp://ftp.ncbi.nlm.nih.gov/genomes/all/GCA/016/903/755/GCA_016903755.1_ASM1690375v1	ftp://ftp.ncbi.nlm.nih.gov/genomes/all/GCF/016/903/755/GCF_016903755.1_ASM1690375v1
B31	SAMN10910564	PRJNA521748	GCA_004295605.1	Complete	5.27315	57.5	chromosome:NZ_CP035929.1/CP035929.1		1	4841	2019-02-25T00:00:00Z	ftp://ftp.ncbi.nlm.nih.gov/genomes/all/GCA/004/295/605/GCA_004295605.1_ASM429560v1	ftp://ftp.ncbi.nlm.nih.gov/genomes/all/GCF/004/295/605/GCF_004295605.1_ASM429560v1
F89-1	SAMN08380938	PRJNA430923	GCA_004120135.1	Complete	5.27235	57.5	chromosome:NZ_CP026159.1/CP026159.1		1	4937	2019-01-30T00:00:00Z	ftp://ftp.ncbi.nlm.nih.gov/genomes/all/GCA/004/120/135/GCA_004120135.1_ASM412013v1	ftp://ftp.ncbi.nlm.nih.gov/genomes/all/GCF/004/120/135/GCF_004120135.1_ASM412013v1
FDAARGOS_1320	SAMN16357462	PRJNA231221	GCA_016904635.1	Complete	5.27133	57.5	chromosome:NZ_CP070169.1/CP070169.1		1	4898	2021-02-17T00:00:00Z	ftp://ftp.ncbi.nlm.nih.gov/genomes/all/GCA/016/904/635/GCA_016904635.1_ASM1690463v1	ftp://ftp.ncbi.nlm.nih.gov/genomes/all/GCF/016/904/635/GCF_016904635.1_ASM1690463v1
16BU137	SAMN14548316	PRJNA622869	GCA_013376595.1	Complete	5.26901	57.5	chromosome:NZ_CP051161.1/CP051161.1		1	4948	2020-06-29T00:00:00Z	ftp://ftp.ncbi.nlm.nih.gov/genomes/all/GCA/013/376/595/GCA_013376595.1_ASM1337659v1	ftp://ftp.ncbi.nlm.nih.gov/genomes/all/GCF/013/376/595/GCF_013376595.1_ASM1337659v1
S210-3	SAMN16560579	PRJNA672205	GCA_015289145.1	Complete	5.26677	57.5	chromosome:NZ_CP063925.1/CP063925.1		1	4915	2020-11-09T00:00:00Z	ftp://ftp.ncbi.nlm.nih.gov/genomes/all/GCA/015/289/145/GCA_015289145.1_ASM1528914v1	ftp://ftp.ncbi.nlm.nih.gov/genomes/all/GCF/015/289/145/GCF_015289145.1_ASM1528914v1
kp757	SAMN04621179	PRJNA317547	GCA_002116885.1	Complete	5.26485	57.6	chromosome:NZ_CP015120.1/CP015120.1		1	4918	2017-05-02T00:00:00Z	ftp://ftp.ncbi.nlm.nih.gov/genomes/all/GCA/002/116/885/GCA_002116885.1_ASM211688v1	ftp://ftp.ncbi.nlm.nih.gov/genomes/all/GCF/002/116/885/GCF_002116885.1_ASM211688v1
NCTC11698	SAMEA3368261	PRJEB6403	GCA_901421925.1	Complete	5.26175	57.5	chromosome 1:NZ_LR588408.1/LR588408.1		1	4763	2019-05-07T00:00:00Z	ftp://ftp.ncbi.nlm.nih.gov/genomes/all/GCA/901/421/925/GCA_901421925.1_38656_F01	ftp://ftp.ncbi.nlm.nih.gov/genomes/all/GCF/901/421/925/GCF_901421925.1_38656_F01
LYS105A	SAMN17293201	PRJNA691454	GCA_016694775.1	Complete	5.25928	57.5	chromosome:NZ_CP068033.1/CP068033.1		1	4899	2021-01-19T00:00:00Z	ftp://ftp.ncbi.nlm.nih.gov/genomes/all/GCA/016/694/775/GCA_016694775.1_ASM1669477v1	ftp://ftp.ncbi.nlm.nih.gov/genomes/all/GCF/016/694/775/GCF_016694775.1_ASM1669477v1
NFYY0065	SAMN10522466	PRJNA508419	GCA_004137665.1	Complete	5.23516	57.6	chromosome:NZ_CP035531.1/CP035531.1		1	4873	2019-02-05T00:00:00Z	ftp://ftp.ncbi.nlm.nih.gov/genomes/all/GCA/004/137/665/GCA_004137665.1_ASM413766v1	ftp://ftp.ncbi.nlm.nih.gov/genomes/all/GCF/004/137/665/GCF_004137665.1_ASM413766v1
LEMB18	SAMN10574726	PRJNA541977	GCA_009648995.1	Complete	5.22057	57.6	chromosome:NZ_CP045782.1/CP045782.1		1	4862	2019-11-11T00:00:00Z	ftp://ftp.ncbi.nlm.nih.gov/genomes/all/GCA/009/648/995/GCA_009648995.1_ASM964899v1	ftp://ftp.ncbi.nlm.nih.gov/genomes/all/GCF/009/648/995/GCF_009648995.1_ASM964899v1
NCTC9157	SAMEA3492649	PRJEB6403	GCA_901422065.1	Complete	5.20816	57.6	chromosome 1:NZ_LR588412.1/LR588412.1		1	4865	2019-05-10T00:00:00Z	ftp://ftp.ncbi.nlm.nih.gov/genomes/all/GCA/901/422/065/GCA_901422065.1_40345_F01	ftp://ftp.ncbi.nlm.nih.gov/genomes/all/GCF/901/422/065/GCF_901422065.1_40345_F01
FDAARGOS_1318	SAMN16357460	PRJNA231221	GCA_016903455.1	Complete	5.20468	57.6	chromosome:NZ_CP069939.1/CP069939.1		1	4884	2021-02-17T00:00:00Z	ftp://ftp.ncbi.nlm.nih.gov/genomes/all/GCA/016/903/455/GCA_016903455.1_ASM1690345v1	ftp://ftp.ncbi.nlm.nih.gov/genomes/all/GCF/016/903/455/GCF_016903455.1_ASM1690345v1
IRQBAS105c	SAMN18603978	PRJNA719361	GCA_017916215.1	Complete	5.20162	57.5	chromosome:NZ_CP072826.1/CP072826.1		1	4872	2021-04-13T00:00:00Z	ftp://ftp.ncbi.nlm.nih.gov/genomes/all/GCA/017/916/215/GCA_017916215.1_ASM1791621v1	ftp://ftp.ncbi.nlm.nih.gov/genomes/all/GCF/017/916/215/GCF_017916215.1_ASM1791621v1
CNR48	SAMEA104569902	PRJEB24842	GCA_900323945.1	Complete	5.13867	57.7	chromosome CNR48:NZ_LS399318.1/LS399318.1		1	4833	2018-06-30T00:00:00Z	ftp://ftp.ncbi.nlm.nih.gov/genomes/all/GCA/900/323/945/GCA_900323945.1_CNR48	ftp://ftp.ncbi.nlm.nih.gov/genomes/all/GCF/900/323/945/GCF_900323945.1_CNR48
XH209	SAMN02649400	PRJNA261555	GCA_000775955.1	Complete	5.11888	57.6	chromosome:NZ_CP009461.1/CP009461.1		1	4790	2014-11-13T00:00:00Z	ftp://ftp.ncbi.nlm.nih.gov/genomes/all/GCA/000/775/955/GCA_000775955.1_ASM77595v1	ftp://ftp.ncbi.nlm.nih.gov/genomes/all/GCF/000/775/955/GCF_000775955.1_ASM77595v1
INF032-sc-2279918	SAMEA3356991	PRJNA646837	GCA_904864565.1	Complete	5.11154	57.6	chromosome 1:NZ_LR890456.1/LR890456.1		1	4770	2020-10-30T00:00:00Z	ftp://ftp.ncbi.nlm.nih.gov/genomes/all/GCA/904/864/565/GCA_904864565.1_INF032	ftp://ftp.ncbi.nlm.nih.gov/genomes/all/GCF/904/864/565/GCF_904864565.1_INF032
NCTC11359	SAMEA3251435	PRJEB6403	GCA_900635125.1	Complete	5.09389	57.7	chromosome 1:NZ_LR133964.1/LR133964.1		1	4669	2018-12-19T00:00:00Z	ftp://ftp.ncbi.nlm.nih.gov/genomes/all/GCA/900/635/125/GCA_900635125.1_36252_B01	ftp://ftp.ncbi.nlm.nih.gov/genomes/all/GCF/900/635/125/GCF_900635125.1_36252_B01
P094-1	SAMN10986063	PRJNA563201	GCA_008369685.1	Complete	5.05806	57.7	chromosome:NZ_CP043562.1/CP043562.1		1	4588	2019-09-11T00:00:00Z	ftp://ftp.ncbi.nlm.nih.gov/genomes/all/GCA/008/369/685/GCA_008369685.1_ASM836968v1	ftp://ftp.ncbi.nlm.nih.gov/genomes/all/GCF/008/369/685/GCF_008369685.1_ASM836968v1
89-17	SAMN12109794	PRJNA550175	GCA_013408385.1	Complete	5.01865	58	chromosome:NZ_CP042315.1/CP042315.1		1	4614	2020-07-13T00:00:00Z	ftp://ftp.ncbi.nlm.nih.gov/genomes/all/GCA/013/408/385/GCA_013408385.1_ASM1340838v1	ftp://ftp.ncbi.nlm.nih.gov/genomes/all/GCF/013/408/385/GCF_013408385.1_ASM1340838v1
74-17	SAMN12109792	PRJNA550175	GCA_013408625.1	Complete	4.9998	58	chromosome:NZ_CP042317.1/CP042317.1		1	4604	2020-07-13T00:00:00Z	ftp://ftp.ncbi.nlm.nih.gov/genomes/all/GCA/013/408/625/GCA_013408625.1_ASM1340862v1	ftp://ftp.ncbi.nlm.nih.gov/genomes/all/GCF/013/408/625/GCF_013408625.1_ASM1340862v1
90-17	SAMN12109795	PRJNA550175	GCA_013408255.1	Complete	4.99643	58	chromosome:NZ_CP042314.1/CP042314.1		1	4608	2020-07-13T00:00:00Z	ftp://ftp.ncbi.nlm.nih.gov/genomes/all/GCA/013/408/255/GCA_013408255.1_ASM1340825v1	ftp://ftp.ncbi.nlm.nih.gov/genomes/all/GCF/013/408/255/GCF_013408255.1_ASM1340825v1
TGH8	SAMN04087461	PRJNA295651	GCA_001611055.1	Complete	5.43972	57	chromosome:NZ_CP012743.1/CP012743.1		1	5104	2016-04-05T00:00:00Z	ftp://ftp.ncbi.nlm.nih.gov/genomes/all/GCA/001/611/055/GCA_001611055.1_ASM161105v1	ftp://ftp.ncbi.nlm.nih.gov/genomes/all/GCF/001/611/055/GCF_001611055.1_ASM161105v1
11219	SAMN09476129	PRJNA477658	GCA_003285145.1	Complete	5.37714	57.4	chromosome:NZ_CP030174.1/CP030174.1		1	5059	2018-07-02T00:00:00Z	ftp://ftp.ncbi.nlm.nih.gov/genomes/all/GCA/003/285/145/GCA_003285145.1_ASM328514v1	ftp://ftp.ncbi.nlm.nih.gov/genomes/all/GCF/003/285/145/GCF_003285145.1_ASM328514v1
ATCC 43816 KPPR1	SAMN02982872	PRJNA253462	GCA_000742755.1	Complete	5.37483	57.4	chromosome:NZ_CP009208.1/CP009208.1		1	4960	2014-08-21T00:00:00Z	ftp://ftp.ncbi.nlm.nih.gov/genomes/all/GCA/000/742/755/GCA_000742755.1_ASM74275v1	ftp://ftp.ncbi.nlm.nih.gov/genomes/all/GCF/000/742/755/GCF_000742755.1_ASM74275v1
TGH10	SAMN04087462	PRJNA295651	GCA_001611095.1	Complete	5.35546	57.3	chromosome:NZ_CP012744.1/CP012744.1		1	5047	2016-04-05T00:00:00Z	ftp://ftp.ncbi.nlm.nih.gov/genomes/all/GCA/001/611/095/GCA_001611095.1_ASM161109v1	ftp://ftp.ncbi.nlm.nih.gov/genomes/all/GCF/001/611/095/GCF_001611095.1_ASM161109v1
TGH13	SAMN04087463	PRJNA295651	GCA_001746535.1	Complete	5.34458	57.4	chromosome:NZ_CP012745.1/CP012745.1		1	5009	2016-09-26T00:00:00Z	ftp://ftp.ncbi.nlm.nih.gov/genomes/all/GCA/001/746/535/GCA_001746535.1_ASM174653v1	ftp://ftp.ncbi.nlm.nih.gov/genomes/all/GCF/001/746/535/GCF_001746535.1_ASM174653v1
H11	SAMN04244588	PRJNA301380	GCA_002761515.1	Complete	5.31682	57.4	chromosome:NZ_CP018056.1/CP018056.1		1	4951	2017-11-07T00:00:00Z	ftp://ftp.ncbi.nlm.nih.gov/genomes/all/GCA/002/761/515/GCA_002761515.1_ASM276151v1	ftp://ftp.ncbi.nlm.nih.gov/genomes/all/GCF/002/761/515/GCF_002761515.1_ASM276151v1
12208	SAMN09476115	PRJNA477655	GCA_003286975.1	Complete	5.21421	57.6	chromosome:NZ_CP030172.1/CP030172.1		1	4828	2018-07-03T00:00:00Z	ftp://ftp.ncbi.nlm.nih.gov/genomes/all/GCA/003/286/975/GCA_003286975.1_ASM328697v1	ftp://ftp.ncbi.nlm.nih.gov/genomes/all/GCF/003/286/975/GCF_003286975.1_ASM328697v1
ATCC 43816	SAMN16705163	PRJNA675363	GCA_016071735.1	Complete	5.36271	57.4	chromosome:NZ_CP064352.1/CP064352.1		1	4925	2020-12-15T00:00:00Z	ftp://ftp.ncbi.nlm.nih.gov/genomes/all/GCA/016/071/735/GCA_016071735.1_ASM1607173v1	ftp://ftp.ncbi.nlm.nih.gov/genomes/all/GCF/016/071/735/GCF_016071735.1_ASM1607173v1
1084	SAMN02603641	PRJNA167369	GCA_000294365.1	Complete	5.38671	57.4	chromosome:NC_018522.1/CP003785.1		1	4874	2012-08-29T00:00:00Z	ftp://ftp.ncbi.nlm.nih.gov/genomes/all/GCA/000/294/365/GCA_000294365.1_ASM29436v1	ftp://ftp.ncbi.nlm.nih.gov/genomes/all/GCF/000/294/365/GCF_000294365.1_ASM29436v1
1158	SAMN03097203	PRJNA217288	GCA_000814805.1	Complete	5.34104	57.2	chromosome:NZ_CP006722.1/CP006722.1		1	4900	2015-01-06T00:00:00Z	ftp://ftp.ncbi.nlm.nih.gov/genomes/all/GCA/000/814/805/GCA_000814805.1_ASM81480v1	ftp://ftp.ncbi.nlm.nih.gov/genomes/all/GCF/000/814/805/GCF_000814805.1_ASM81480v1
HK787	SAMN03274239	PRJNA217289	GCA_000813205.1	Complete	5.32939	57.5	chromosome:NZ_CP006738.1/CP006738.1		1	4949	2015-01-02T00:00:00Z	ftp://ftp.ncbi.nlm.nih.gov/genomes/all/GCA/000/813/205/GCA_000813205.1_ASM81320v1	ftp://ftp.ncbi.nlm.nih.gov/genomes/all/GCF/000/813/205/GCF_000813205.1_ASM81320v1
CG43	SAMN02603668	PRJNA177782	GCA_000474015.1	Complete	5.16686	57.6	chromosome:NC_022566.1/CP006648.1		1	4788	2013-10-18T00:00:00Z	ftp://ftp.ncbi.nlm.nih.gov/genomes/all/GCA/000/474/015/GCA_000474015.1_ASM47401v1	ftp://ftp.ncbi.nlm.nih.gov/genomes/all/GCF/000/474/015/GCF_000474015.1_ASM47401v1
RJ18-01	SAMN12647693	PRJNA562695	GCA_008386275.1	Complete	5.31505	57.4	chromosome:CP043670.1		1	841	2019-09-16T00:00:00Z	ftp://ftp.ncbi.nlm.nih.gov/genomes/all/GCA/008/386/275/GCA_008386275.1_ASM838627v1
RJ18-06	SAMN12647694	PRJNA562695	GCA_008386255.1	Complete	5.30659	57.4	chromosome:CP043669.1		1	897	2019-09-16T00:00:00Z	ftp://ftp.ncbi.nlm.nih.gov/genomes/all/GCA/008/386/255/GCA_008386255.1_ASM838625v1
NCTC13635	SAMEA2742610	PRJEB6403	GCA_900635735.1	Complete	5.25263	57.5	chromosome 1:LR134162.1		1	7429	2018-12-19T00:00:00Z	ftp://ftp.ncbi.nlm.nih.gov/genomes/all/GCA/900/635/735/GCA_900635735.1_32875_B01	ftp://ftp.ncbi.nlm.nih.gov/genomes/all/GCF/900/635/735/GCF_900635735.1_32875_B01
NCTC9171	SAMEA3345126	PRJEB6403	GCA_901421965.1	Complete	5.15977	57.6	chromosome 1:LR588410.1		1	5375	2019-05-07T00:00:00Z	ftp://ftp.ncbi.nlm.nih.gov/genomes/all/GCA/901/421/965/GCA_901421965.1_38015_G01	ftp://ftp.ncbi.nlm.nih.gov/genomes/all/GCF/901/421/965/GCF_901421965.1_38015_G01

## Sheet: Paraclostridium bifermentans
Supplementary Table S3. Ureolytic bacteria that have been genome sequenced - Paraclostridium bifermentans
Strain	BioSample	BioProject	Assembly	Level	Size (Mb)	GC%	Replicons	WGS	Scaffolds	CDS	Release Date	GenBank FTP	RefSeq FTP
Cbm	SAMN10058707	PRJNA490766	GCA_008807835.1	Chromosome	3.77019	28.4493	chromosome:NZ_CP032452.1/CP032452.1; plasmid pPbmMP:NZ_CP032455.1/CP032455.1; plasmid pPbm2_2:NZ_CP032454.1/CP032454.1; plasmid pPbm14_8:NZ_CP032453.1/CP032453.1		4	3522	2019-10-03T00:00:00Z	ftp://ftp.ncbi.nlm.nih.gov/genomes/all/GCA/008/807/835/GCA_008807835.1_ASM880783v1	ftp://ftp.ncbi.nlm.nih.gov/genomes/all/GCF/008/807/835/GCF_008807835.1_ASM880783v1
ATCC 638	SAMN10088423	PRJNA491751	GCA_006802875.1	Scaffold	3.57837	28.126	plasmid p14Cb:NZ_CM017267.1/CM017267.1	QZNC01	39	3459	2019-07-09T00:00:00Z	ftp://ftp.ncbi.nlm.nih.gov/genomes/all/GCA/006/802/875/GCA_006802875.1_ASM680287v1	ftp://ftp.ncbi.nlm.nih.gov/genomes/all/GCF/006/802/875/GCF_006802875.1_ASM680287v1
ATCC 638	SAMN01978893	PRJNA175456	GCA_000452245.2	Contig	3.60417	28.4		AVNC01	22	3458	2013-08-20T00:00:00Z	ftp://ftp.ncbi.nlm.nih.gov/genomes/all/GCA/000/452/245/GCA_000452245.2_ASM45224v2	ftp://ftp.ncbi.nlm.nih.gov/genomes/all/GCF/000/452/245/GCF_000452245.2_ASM45224v2
S01	SAMN18103600	PRJNA705805	GCA_017288015.1	Contig	3.52426	28.2		JAFKOL01	43	3300	2021-03-07T00:00:00Z	ftp://ftp.ncbi.nlm.nih.gov/genomes/all/GCA/017/288/015/GCA_017288015.1_ASM1728801v1	ftp://ftp.ncbi.nlm.nih.gov/genomes/all/GCF/017/288/015/GCF_017288015.1_ASM1728801v1
SU1074NT	SAMN06022750	PRJNA353866	GCA_002104065.1	Contig	3.52292	28.1		MWJI01	40	3354	2017-04-21T00:00:00Z	ftp://ftp.ncbi.nlm.nih.gov/genomes/all/GCA/002/104/065/GCA_002104065.1_ASM210406v1	ftp://ftp.ncbi.nlm.nih.gov/genomes/all/GCF/002/104/065/GCF_002104065.1_ASM210406v1
parabai	SAMN10096194	PRJNA492284	GCA_006782905.1	Scaffold	3.91601	28.4313	plasmid pPbpMP:NZ_CM017269.1/CM017269.1; plasmid pPbp7_2:NZ_CM017268.1/CM017268.1	RAHB01	29	3686	2019-07-09T00:00:00Z	ftp://ftp.ncbi.nlm.nih.gov/genomes/all/GCA/006/782/905/GCA_006782905.1_ASM678290v1	ftp://ftp.ncbi.nlm.nih.gov/genomes/all/GCF/006/782/905/GCF_006782905.1_ASM678290v1
Med78_4-601-WT-2	SAMN14558277	PRJNA561470	GCA_012843415.1	Contig	3.5087	28.1		JABAFD01	31	3316	2020-04-25T00:00:00Z	ftp://ftp.ncbi.nlm.nih.gov/genomes/all/GCA/012/843/415/GCA_012843415.1_ASM1284341v1	ftp://ftp.ncbi.nlm.nih.gov/genomes/all/GCF/012/843/415/GCF_012843415.1_ASM1284341v1
MGYG-HGUT-00024	SAMEA5849525	PRJEB33885	GCA_902362415.1	Scaffold	3.64339	28.2		CABIWO01	25	3468	2019-08-16T00:00:00Z	ftp://ftp.ncbi.nlm.nih.gov/genomes/all/GCA/902/362/415/GCA_902362415.1_MGYG-HGUT-00024	ftp://ftp.ncbi.nlm.nih.gov/genomes/all/GCF/902/362/415/GCF_902362415.1_MGYG-HGUT-00024
MHMC-14	SAMN07376130	PRJNA395364	GCA_003585605.1	Contig	3.55267	28.2		NOLL01	63	3420	2018-09-20T00:00:00Z	ftp://ftp.ncbi.nlm.nih.gov/genomes/all/GCA/003/585/605/GCA_003585605.1_ASM358560v1	ftp://ftp.ncbi.nlm.nih.gov/genomes/all/GCF/003/585/605/GCF_003585605.1_ASM358560v1
BSD2780061688_150302_X7	SAMN15634169	PRJNA637878	GCA_015668845.1	Scaffold	3.62913	28.1		JADPGU01	60	3457	2020-11-23T00:00:00Z	ftp://ftp.ncbi.nlm.nih.gov/genomes/all/GCA/015/668/845/GCA_015668845.1_ASM1566884v1	ftp://ftp.ncbi.nlm.nih.gov/genomes/all/GCF/015/668/845/GCF_015668845.1_ASM1566884v1
ATCC 19299	SAMN01978892	PRJNA175455	GCA_000452225.2	Contig	3.53524	28.1		AVNB01	58	3398	2013-08-20T00:00:00Z	ftp://ftp.ncbi.nlm.nih.gov/genomes/all/GCA/000/452/225/GCA_000452225.2_ASM45222v2	ftp://ftp.ncbi.nlm.nih.gov/genomes/all/GCF/000/452/225/GCF_000452225.2_ASM45222v2
WYM	SAMN02324641	PRJNA216125	GCA_000498455.1	Contig	3.476	28		AVSU01	180	3308	2013-11-22T00:00:00Z	ftp://ftp.ncbi.nlm.nih.gov/genomes/all/GCA/000/498/455/GCA_000498455.1_WYM_1.0	ftp://ftp.ncbi.nlm.nih.gov/genomes/all/GCF/000/498/455/GCF_000498455.1_WYM_1.0
L3_063_000G1_dasL3_063_000G1_concoct_6	SAMN17801322	PRJNA698986	GCA_018377115.1	Contig	3.63531	28.1		JAGZZZ01	41	3521	2021-05-16T00:00:00Z	ftp://ftp.ncbi.nlm.nih.gov/genomes/all/GCA/018/377/115/GCA_018377115.1_ASM1837711v1
L3_131_244G1_dasL3_131_244G1_concoct_40_sub	SAMN17801547	PRJNA698986	GCA_018372635.1	Contig	3.19589	28.3		JAHAIQ01	47	3106	2021-05-16T00:00:00Z	ftp://ftp.ncbi.nlm.nih.gov/genomes/all/GCA/018/372/635/GCA_018372635.1_ASM1837263v1
SRR5713946-bin.32	SAMEA7848302	PRJEB37358	GCA_905213795.1	Contig	3.45267	28		CAJMJR01	47	0	2021-02-01T00:00:00Z	ftp://ftp.ncbi.nlm.nih.gov/genomes/all/GCA/905/213/795/GCA_905213795.1_SRR5713946-mag-bin.32

[truncated: 2 more sheets: Proteus penneri, Pseudomonas stutzeri]
